# Supplementary material for: [(4-Dimethyl­amino-2-methyl-5-phenyl­furan-3-yl)meth­yl]diethyl­methyl­aza­nium iodide
Source: Acta Crystallogr Sect E Struct Rep Online. 2011 Sep 20;67(Pt 10):o2693. doi: 10.1107/S1600536811037743 (PMC3201454; doi:10.1107/S1600536811037743)
Supplement: Supplementary file 1 [file e-67-o2693-sup1.cif]

##############################################################################
#                                                                            #
# This CIF contains the data in a paper accepted for publication in          #
# Acta Crystallographica Section E. It conforms to the requirements of       #
# Notes for Authors for Acta Crystallographica Section E, and has been       #
# peer reviewed under the auspices of the IUCr Commission on Journals.       #
#                                                                            #
# Full details of the Crystallographic Information File format               #
# are given in the paper "The Crystallographic Information File (CIF):       #
# a New Standard Archive File for Crystallography" by S. R. Hall, F. H.      #
# Allen and I. D. Brown [Acta Cryst. (1991), A47, 655-685].                  #
#                                                                            #
# The current version of the core CIF dictionary is obtainable from          #
# ftp://ftp.iucr.org/pub/cif_core.dic.                                       #
#                                                                            #
# Software is freely available for graphical display of the structure(s)     #
# in this CIF. For information consult the CIF software page                 #
# http://www.iucr.org/resources/cif/software.                                #
#                                                                            #
# This file may be used for bona fide research purposes within the           #
# scientific community so long as proper attribution is given to the journal # 
# article from which it was obtained.                                        #
#                                                                            #
##############################################################################
data_global
_audit_creation_method     'form.cif (version 2.0)'
_journal_data_validation_number     ?
_journal_date_recd_electronic     2011-09-07
_journal_date_accepted     2011-09-15
_journal_name_full     'Acta Crystallographica, Section E'
_journal_year     2011
_journal_volume     67
_journal_issue     10
_journal_page_first     o2693
_journal_page_last     o2693
_journal_paper_category     QO
_journal_coeditor_code     LH5334
_publ_contact_author_name     'Armen Ayvazyan'
_publ_contact_author_address
;
Laboratory of X-ray analysis
MSRC STCOPC NAS RA
Azatutyan ave. 26
Yerevan 0014
Armenia
;
_publ_contact_author_email     armen@msrc.am
_publ_contact_author_fax     ?
_publ_contact_author_phone     '+374 10 285139'
_publ_section_title
;
[(4-Dimethylamino-2-methyl-5-phenylfuran-3-yl)methyl]diethylmethylazanium
iodide
;
loop_
    _publ_author_name
    _publ_author_footnote
    _publ_author_address
    'Ayvazyan, Armen' ?
;
Molecule Structure Research Center
Scientific Technological Center of Organic and Pharmaceutical Chemistry
National Academy of Sciences
Republic of Armenia
Azatutyan Ave. 26
Yerevan 0014
Armenia
;
data_I
_audit_creation_method     SHELXL-97
_chemical_name_systematic
;
[(4-Dimethylamino-2-methyl-5-phenylfuran-3-yl)methyl]diethylmethylazanium
iodide
;
_chemical_name_common     ?
_chemical_formula_moiety     'C19 H29 N2 O +, I -'
_chemical_formula_sum     'C19 H29 I N2 O'
_chemical_formula_iupac     'C19 H29 N2 O +, I -'
_chemical_formula_weight     428.34
_chemical_melting_point     353
_symmetry_cell_setting     monoclinic
_symmetry_space_group_name_H-M     'P 21/c'
_symmetry_space_group_name_Hall     '-P 2ybc'
loop_
    _symmetry_equiv_pos_as_xyz
    'x, y, z'
    '-x, y+1/2, -z+1/2'
    '-x, -y, -z'
    'x, -y-1/2, z-1/2'
_cell_length_a     17.905(4)
_cell_length_b     7.2458(14)
_cell_length_c     15.732(3)
_cell_angle_alpha     90.00
_cell_angle_beta     94.84(3)
_cell_angle_gamma     90.00
_cell_volume     2033.7(7)
_cell_formula_units_Z     4
_cell_measurement_reflns_used     25
_cell_measurement_theta_min     13.9
_cell_measurement_theta_max     16.3
_cell_measurement_temperature     293(2)
_exptl_crystal_description     'prism'
_exptl_crystal_colour     'red'
_exptl_crystal_size_max     0.4
_exptl_crystal_size_mid     0.36
_exptl_crystal_size_min     0.3
_exptl_crystal_density_diffrn     1.399
_exptl_crystal_density_meas     ?
_exptl_crystal_density_method     'not measured'
_exptl_crystal_F_000     872
_exptl_absorpt_coefficient_mu     1.581
_exptl_absorpt_correction_type     psi-scan
_exptl_absorpt_process_details     '(PLATON; Spek, 2009)'
_exptl_absorpt_correction_T_min     0.39497
_exptl_absorpt_correction_T_max     0.42972
_exptl_special_details     ?
_diffrn_ambient_temperature     293(2)
_diffrn_radiation_type     MoK\a
_diffrn_radiation_wavelength     0.71073
_diffrn_radiation_source     'fine-focus sealed tube'
_diffrn_radiation_monochromator     graphite
_diffrn_measurement_device_type     'Enraf--Nonius CAD-4'
_diffrn_measurement_method     '\q/2\q'
_diffrn_reflns_number     6119
_diffrn_reflns_av_R_equivalents     0.0128
_diffrn_reflns_av_sigmaI/netI     0.0226
_diffrn_reflns_theta_min     1.14
_diffrn_reflns_theta_max     29.97
_diffrn_reflns_theta_full     29.97
_diffrn_measured_fraction_theta_max     0.999
_diffrn_measured_fraction_theta_full     0.999
_diffrn_reflns_limit_h_min     -25
_diffrn_reflns_limit_h_max     25
_diffrn_reflns_limit_k_min     -10
_diffrn_reflns_limit_k_max     0
_diffrn_reflns_limit_l_min     0
_diffrn_reflns_limit_l_max     22
_diffrn_standards_number     3
_diffrn_standards_interval_time     60
_diffrn_standards_decay_%     0
_refine_special_details
;
Refinement of <i>F</i>^2^ against ALL reflections. The weighted <i>R</i>-factor
<i>wR</i> and goodness of fit <i>S</i> are based on <i>F</i>^2^, conventional
<i>R</i>-factors <i>R</i> are based on <i>F</i>, with <i>F</i> set to zero for
negative <i>F</i>^2^. The threshold expression of <i>F</i>^2^ >
\s(<i>F</i>^2^) is used only for calculating <i>R</i>-factors(gt) <i>etc</i>.
and is not relevant to the choice of reflections for refinement.
<i>R</i>-factors based on <i>F</i>^2^ are statistically about twice as large
as those based on <i>F</i>, and <i>R</i>- factors based on ALL data will be
even larger.
;
_reflns_number_total     5911
_reflns_number_gt     4370
_reflns_threshold_expression     'I>2\s(I)'
_refine_ls_structure_factor_coef     Fsqd
_refine_ls_matrix_type     full
_refine_ls_R_factor_all     0.0509
_refine_ls_R_factor_gt     0.0324
_refine_ls_wR_factor_gt     0.0722
_refine_ls_wR_factor_ref     0.0806
_refine_ls_goodness_of_fit_ref     0.993
_refine_ls_restrained_S_all     0.993
_refine_ls_number_reflns     5911
_refine_ls_number_parameters     258
_refine_ls_number_restraints     0
_refine_ls_hydrogen_treatment     mixed
_refine_ls_weighting_scheme     calc
_refine_ls_weighting_details
         'calc w=1/[\s^2^(Fo^2^)+(0.0331P)^2^+0.9333P] where P=(Fo^2^+2Fc^2^)/3'
_atom_sites_solution_hydrogens     mixed
_atom_sites_solution_primary     direct
_atom_sites_solution_secondary     difmap
_refine_ls_shift/su_max     0.002
_refine_ls_shift/su_mean     0.000
_refine_diff_density_max     0.668
_refine_diff_density_min     -0.550
_refine_ls_extinction_method     none
loop_
    _atom_type_symbol
    _atom_type_description
    _atom_type_scat_dispersion_real
    _atom_type_scat_dispersion_imag
    _atom_type_scat_source
    'C' 'C' 0.0033 0.0016
                         'International Tables Vol C Tables 4.2.6.8 and 6.1.1.4'
    'H' 'H' 0.0000 0.0000
                         'International Tables Vol C Tables 4.2.6.8 and 6.1.1.4'
    'N' 'N' 0.0061 0.0033
                         'International Tables Vol C Tables 4.2.6.8 and 6.1.1.4'
    'O' 'O' 0.0106 0.0060
                         'International Tables Vol C Tables 4.2.6.8 and 6.1.1.4'
    'I' 'I' -0.4742 1.8119
                         'International Tables Vol C Tables 4.2.6.8 and 6.1.1.4'
_computing_data_collection     'CAD-4 Software (Enraf--Nonius, 1988)'
_computing_cell_refinement     'SETANG in CAD-4 Software (Enraf--Nonius, 1988)'
_computing_data_reduction     'HELENA (Spek, 1997)'
_computing_structure_solution     'SHELXS97 (Sheldrick, 2008)'
_computing_structure_refinement     'SHELXL97 (Sheldrick, 2008)'
_computing_molecular_graphics     'SHELXTL (Sheldrick, 2008)'
_computing_publication_material     'enCIFer (Allen <i>et al.</i>, 2004)'
loop_
    _atom_site_type_symbol
    _atom_site_label
    _atom_site_fract_x
    _atom_site_fract_y
    _atom_site_fract_z
    _atom_site_U_iso_or_equiv
    _atom_site_adp_type
    _atom_site_calc_flag
    _atom_site_refinement_flags
    _atom_site_occupancy
    _atom_site_symmetry_multiplicity
    _atom_site_disorder_assembly
    _atom_site_disorder_group
    I I 0.360258(9) 0.60153(2) 0.329552(12) 0.05986(7) Uani d . 1 1 . .
    O O1 0.17460(9) 0.8773(2) 0.27018(10) 0.0496(4) Uani d . 1 1 . .
    C C2 0.22386(12) 1.0199(3) 0.26901(15) 0.0467(5) Uani d . 1 1 . .
    C C3 0.23667(11) 1.0608(3) 0.18794(14) 0.0440(5) Uani d . 1 1 . .
    C C4 0.19021(11) 0.9379(3) 0.13392(14) 0.0444(5) Uani d . 1 1 . .
    C C5 0.15362(12) 0.8279(4) 0.18675(14) 0.0465(5) Uani d . 1 1 . .
    C C6 0.10368(12) 0.6681(4) 0.17655(15) 0.0497(5) Uani d . 1 1 . .
    C C7 0.03983(15) 0.6718(5) 0.1197(2) 0.0673(7) Uani d . 1 1 . .
    H H7 0.0271(19) 0.788(5) 0.089(2) 0.092(11) Uiso d . 1 1 . .
    C C8 -0.00691(18) 0.5198(6) 0.1117(2) 0.0806(10) Uani d . 1 1 . .
    H H8 -0.046(2) 0.519(5) 0.073(2) 0.094(11) Uiso d . 1 1 . .
    C C9 0.0084(2) 0.3651(5) 0.1599(3) 0.0834(11) Uani d . 1 1 . .
    H H9 -0.020(2) 0.259(5) 0.154(2) 0.091(11) Uiso d . 1 1 . .
    C C10 0.0716(2) 0.3597(5) 0.2157(3) 0.0831(10) Uani d . 1 1 . .
    H H10 0.0835(19) 0.267(5) 0.249(2) 0.083(11) Uiso d . 1 1 . .
    C C11 0.11910(17) 0.5108(4) 0.2253(2) 0.0659(7) Uani d . 1 1 . .
    H H11 0.1584(17) 0.506(5) 0.2656(19) 0.070(9) Uiso d . 1 1 . .
    N N12 0.18903(11) 0.9401(3) 0.04386(13) 0.0568(5) Uani d . 1 1 . .
    C C13 0.19220(18) 0.7624(5) 0.00155(19) 0.0816(10) Uani d . 1 1 . .
    H H13A 0.2260 0.6824 0.0348 0.122 Uiso calc R 1 1 . .
    H H13B 0.2096 0.7792 -0.0540 0.122 Uiso calc R 1 1 . .
    H H13C 0.1431 0.7083 -0.0041 0.122 Uiso calc R 1 1 . .
    C C14 0.1351(2) 1.0677(6) 0.0018(2) 0.0916(11) Uani d . 1 1 . .
    H H14A 0.0855 1.0187 0.0034 0.137 Uiso calc R 1 1 . .
    H H14B 0.1459 1.0839 -0.0565 0.137 Uiso calc R 1 1 . .
    H H14C 0.1384 1.1845 0.0306 0.137 Uiso calc R 1 1 . .
    C C15 0.28935(12) 1.2003(3) 0.15767(16) 0.0465(5) Uani d . 1 1 . .
    H H15A 0.2958(15) 1.312(4) 0.1934(17) 0.061(7) Uiso d . 1 1 . .
    H H15B 0.2725(13) 1.242(3) 0.0983(16) 0.049(7) Uiso d . 1 1 . .
    N N16 0.36958(10) 1.1291(2) 0.15215(12) 0.0445(4) Uani d . 1 1 . .
    C C17 0.41598(14) 1.2812(4) 0.11586(18) 0.0551(6) Uani d . 1 1 . .
    H H17A 0.4678(15) 1.232(4) 0.1215(16) 0.058(7) Uiso d . 1 1 . .
    H H17B 0.4089(17) 1.395(4) 0.154(2) 0.072(9) Uiso d . 1 1 . .
    C C18 0.39221(18) 1.3347(5) 0.02513(19) 0.0740(8) Uani d . 1 1 . .
    H H18A 0.3949 1.2288 -0.0111 0.111 Uiso calc R 1 1 . .
    H H18B 0.4249 1.4294 0.0071 0.111 Uiso calc R 1 1 . .
    H H18C 0.3417 1.3800 0.0215 0.111 Uiso calc R 1 1 . .
    C C19 0.36726(14) 0.9537(4) 0.09966(19) 0.0543(6) Uani d . 1 1 . .
    H H19A 0.3403(15) 0.988(4) 0.0445(18) 0.059(7) Uiso d . 1 1 . .
    H H19B 0.3352(17) 0.867(4) 0.1319(18) 0.065(8) Uiso d . 1 1 . .
    C C20 0.44255(16) 0.8662(4) 0.0897(2) 0.0725(8) Uani d . 1 1 . .
    H H20A 0.4770 0.9588 0.0736 0.109 Uiso calc R 1 1 . .
    H H20B 0.4372 0.7728 0.0464 0.109 Uiso calc R 1 1 . .
    H H20C 0.4613 0.8114 0.1428 0.109 Uiso calc R 1 1 . .
    C C21 0.40518(14) 1.0903(4) 0.24027(16) 0.0552(6) Uani d . 1 1 . .
    H H21A 0.3786 0.9921 0.2655 0.083 Uiso calc R 1 1 . .
    H H21B 0.4032 1.1993 0.2747 0.083 Uiso calc R 1 1 . .
    H H21C 0.4565 1.0545 0.2369 0.083 Uiso calc R 1 1 . .
    C C22 0.25056(17) 1.0946(4) 0.35412(16) 0.0636(7) Uani d . 1 1 . .
    H H22A 0.2853 1.0094 0.3826 0.095 Uiso calc R 1 1 . .
    H H22B 0.2086 1.1118 0.3875 0.095 Uiso calc R 1 1 . .
    H H22C 0.2750 1.2109 0.3472 0.095 Uiso calc R 1 1 . .
loop_
    _atom_site_aniso_label
    _atom_site_aniso_U_11
    _atom_site_aniso_U_22
    _atom_site_aniso_U_33
    _atom_site_aniso_U_12
    _atom_site_aniso_U_13
    _atom_site_aniso_U_23
    I 0.05869(10) 0.04681(9) 0.07390(12) 0.00165(7) 0.00458(8) 0.00206(8)
    O1 0.0473(8) 0.0588(10) 0.0431(8) -0.0070(7) 0.0066(6) -0.0025(7)
    C2 0.0431(11) 0.0487(12) 0.0484(12) -0.0015(9) 0.0054(9) -0.0034(10)
    C3 0.0374(10) 0.0457(11) 0.0484(12) 0.0002(8) 0.0015(8) -0.0017(9)
    C4 0.0362(9) 0.0547(13) 0.0422(11) -0.0021(9) 0.0022(8) -0.0031(9)
    C5 0.0379(10) 0.0556(13) 0.0463(12) -0.0044(9) 0.0044(8) -0.0045(10)
    C6 0.0397(11) 0.0609(14) 0.0496(12) -0.0104(10) 0.0109(9) -0.0038(11)
    C7 0.0503(14) 0.082(2) 0.0690(17) -0.0184(14) 0.0016(12) -0.0006(16)
    C8 0.0576(16) 0.105(3) 0.078(2) -0.0328(18) 0.0029(15) -0.012(2)
    C9 0.073(2) 0.084(2) 0.097(2) -0.0362(18) 0.0300(18) -0.020(2)
    C10 0.081(2) 0.069(2) 0.103(3) -0.0127(17) 0.026(2) 0.0092(19)
    C11 0.0575(15) 0.0672(18) 0.0736(19) -0.0084(14) 0.0094(14) 0.0031(15)
    N12 0.0507(11) 0.0776(15) 0.0419(10) -0.0121(10) 0.0028(8) -0.0029(10)
    C13 0.082(2) 0.106(3) 0.0587(16) -0.0292(19) 0.0181(14) -0.0309(17)
    C14 0.090(2) 0.119(3) 0.0623(18) -0.009(2) -0.0130(16) 0.0278(19)
    C15 0.0423(11) 0.0432(12) 0.0536(13) -0.0004(9) 0.0014(9) 0.0028(10)
    N16 0.0387(8) 0.0426(10) 0.0517(10) -0.0046(7) 0.0017(7) 0.0016(8)
    C17 0.0491(13) 0.0508(13) 0.0653(15) -0.0121(11) 0.0036(11) 0.0034(12)
    C18 0.0786(19) 0.077(2) 0.0674(18) -0.0070(16) 0.0140(15) 0.0166(16)
    C19 0.0459(12) 0.0503(13) 0.0667(16) -0.0031(10) 0.0048(11) -0.0124(12)
    C20 0.0537(14) 0.0706(19) 0.095(2) 0.0021(13) 0.0139(14) -0.0185(16)
    C21 0.0529(12) 0.0562(14) 0.0546(13) 0.0000(11) -0.0075(10) 0.0025(11)
    C22 0.0742(17) 0.0670(17) 0.0497(13) -0.0135(14) 0.0061(12) -0.0102(13)
_geom_special_details
;
All e.s.d.'s (except the e.s.d. in the dihedral angle between two l.s. planes)
are estimated using the full covariance matrix. The cell e.s.d.'s are taken
into account individually in the estimation of e.s.d.'s in distances, angles
and torsion angles; correlations between e.s.d.'s in cell parameters are only
used when they are defined by crystal symmetry. An approximate (isotropic)
treatment of cell e.s.d.'s is used for estimating e.s.d.'s involving l.s.
planes.
;
loop_
    _geom_bond_atom_site_label_1
    _geom_bond_atom_site_label_2
    _geom_bond_site_symmetry_2
    _geom_bond_distance
    _geom_bond_publ_flag
    O1 C2 . 1.360(3) ?
    O1 C5 . 1.382(3) ?
    C2 C3 . 1.348(3) ?
    C2 C22 . 1.485(3) ?
    C3 C4 . 1.445(3) ?
    C3 C15 . 1.488(3) ?
    C4 C5 . 1.359(3) ?
    C4 N12 . 1.415(3) ?
    C5 C6 . 1.463(3) ?
    C6 C11 . 1.388(4) ?
    C6 C7 . 1.391(4) ?
    C7 C8 . 1.383(4) ?
    C7 H7 . 0.99(4) ?
    C8 C9 . 1.369(6) ?
    C8 H8 . 0.88(4) ?
    C9 C10 . 1.371(6) ?
    C9 H9 . 0.92(4) ?
    C10 C11 . 1.387(5) ?
    C10 H10 . 0.86(3) ?
    C11 H11 . 0.91(3) ?
    N12 C13 . 1.452(4) ?
    N12 C14 . 1.455(4) ?
    C13 H13A . 0.9600 ?
    C13 H13B . 0.9600 ?
    C13 H13C . 0.9600 ?
    C14 H14A . 0.9600 ?
    C14 H14B . 0.9600 ?
    C14 H14C . 0.9600 ?
    C15 N16 . 1.536(3) ?
    C15 H15A . 0.99(3) ?
    C15 H15B . 1.00(2) ?
    N16 C21 . 1.503(3) ?
    N16 C19 . 1.514(3) ?
    N16 C17 . 1.520(3) ?
    C17 C18 . 1.505(4) ?
    C17 H17A . 0.99(3) ?
    C17 H17B . 1.04(3) ?
    C18 H18A . 0.9600 ?
    C18 H18B . 0.9600 ?
    C18 H18C . 0.9600 ?
    C19 C20 . 1.510(4) ?
    C19 H19A . 0.99(3) ?
    C19 H19B . 1.02(3) ?
    C20 H20A . 0.9600 ?
    C20 H20B . 0.9600 ?
    C20 H20C . 0.9600 ?
    C21 H21A . 0.9600 ?
    C21 H21B . 0.9600 ?
    C21 H21C . 0.9600 ?
    C22 H22A . 0.9600 ?
    C22 H22B . 0.9600 ?
    C22 H22C . 0.9600 ?
loop_
    _geom_angle_atom_site_label_1
    _geom_angle_atom_site_label_2
    _geom_angle_atom_site_label_3
    _geom_angle_site_symmetry_1
    _geom_angle_site_symmetry_3
    _geom_angle
    _geom_angle_publ_flag
    C2 O1 C5 . . 107.99(17) ?
    C3 C2 O1 . . 110.01(19) ?
    C3 C2 C22 . . 134.9(2) ?
    O1 C2 C22 . . 115.1(2) ?
    C2 C3 C4 . . 106.6(2) ?
    C2 C3 C15 . . 128.0(2) ?
    C4 C3 C15 . . 125.4(2) ?
    C5 C4 N12 . . 130.6(2) ?
    C5 C4 C3 . . 106.6(2) ?
    N12 C4 C3 . . 122.8(2) ?
    C4 C5 O1 . . 108.81(19) ?
    C4 C5 C6 . . 135.9(2) ?
    O1 C5 C6 . . 115.1(2) ?
    C11 C6 C7 . . 119.0(3) ?
    C11 C6 C5 . . 119.9(2) ?
    C7 C6 C5 . . 121.1(3) ?
    C8 C7 C6 . . 120.1(3) ?
    C8 C7 H7 . . 121(2) ?
    C6 C7 H7 . . 118(2) ?
    C9 C8 C7 . . 120.7(3) ?
    C9 C8 H8 . . 119(3) ?
    C7 C8 H8 . . 120(3) ?
    C10 C9 C8 . . 119.6(3) ?
    C10 C9 H9 . . 118(2) ?
    C8 C9 H9 . . 123(2) ?
    C9 C10 C11 . . 120.8(4) ?
    C9 C10 H10 . . 124(2) ?
    C11 C10 H10 . . 115(2) ?
    C10 C11 C6 . . 119.8(3) ?
    C10 C11 H11 . . 119(2) ?
    C6 C11 H11 . . 121(2) ?
    C4 N12 C13 . . 116.8(2) ?
    C4 N12 C14 . . 114.6(2) ?
    C13 N12 C14 . . 113.9(3) ?
    N12 C13 H13A . . 109.5 ?
    N12 C13 H13B . . 109.5 ?
    H13A C13 H13B . . 109.5 ?
    N12 C13 H13C . . 109.5 ?
    H13A C13 H13C . . 109.5 ?
    H13B C13 H13C . . 109.5 ?
    N12 C14 H14A . . 109.5 ?
    N12 C14 H14B . . 109.5 ?
    H14A C14 H14B . . 109.5 ?
    N12 C14 H14C . . 109.5 ?
    H14A C14 H14C . . 109.5 ?
    H14B C14 H14C . . 109.5 ?
    C3 C15 N16 . . 114.28(18) ?
    C3 C15 H15A . . 114.9(16) ?
    N16 C15 H15A . . 104.0(16) ?
    C3 C15 H15B . . 110.6(14) ?
    N16 C15 H15B . . 105.0(14) ?
    H15A C15 H15B . . 107(2) ?
    C21 N16 C19 . . 109.63(19) ?
    C21 N16 C17 . . 106.23(18) ?
    C19 N16 C17 . . 113.2(2) ?
    C21 N16 C15 . . 109.68(19) ?
    C19 N16 C15 . . 109.27(17) ?
    C17 N16 C15 . . 108.73(18) ?
    C18 C17 N16 . . 115.0(2) ?
    C18 C17 H17A . . 111.4(15) ?
    N16 C17 H17A . . 104.1(16) ?
    C18 C17 H17B . . 107.9(17) ?
    N16 C17 H17B . . 105.2(17) ?
    H17A C17 H17B . . 113(2) ?
    C17 C18 H18A . . 109.5 ?
    C17 C18 H18B . . 109.5 ?
    H18A C18 H18B . . 109.5 ?
    C17 C18 H18C . . 109.5 ?
    H18A C18 H18C . . 109.5 ?
    H18B C18 H18C . . 109.5 ?
    C20 C19 N16 . . 115.2(2) ?
    C20 C19 H19A . . 112.9(16) ?
    N16 C19 H19A . . 104.9(17) ?
    C20 C19 H19B . . 109.8(16) ?
    N16 C19 H19B . . 103.7(16) ?
    H19A C19 H19B . . 110(2) ?
    C19 C20 H20A . . 109.5 ?
    C19 C20 H20B . . 109.5 ?
    H20A C20 H20B . . 109.5 ?
    C19 C20 H20C . . 109.5 ?
    H20A C20 H20C . . 109.5 ?
    H20B C20 H20C . . 109.5 ?
    N16 C21 H21A . . 109.5 ?
    N16 C21 H21B . . 109.5 ?
    H21A C21 H21B . . 109.5 ?
    N16 C21 H21C . . 109.5 ?
    H21A C21 H21C . . 109.5 ?
    H21B C21 H21C . . 109.5 ?
    C2 C22 H22A . . 109.5 ?
    C2 C22 H22B . . 109.5 ?
    H22A C22 H22B . . 109.5 ?
    C2 C22 H22C . . 109.5 ?
    H22A C22 H22C . . 109.5 ?
    H22B C22 H22C . . 109.5 ?
loop_
    _geom_torsion_atom_site_label_1
    _geom_torsion_atom_site_label_2
    _geom_torsion_atom_site_label_3
    _geom_torsion_atom_site_label_4
    _geom_torsion_site_symmetry_1
    _geom_torsion_site_symmetry_2
    _geom_torsion_site_symmetry_3
    _geom_torsion_site_symmetry_4
    _geom_torsion
    _geom_torsion_publ_flag
    C5 O1 C2 C3 . . . . -1.5(3) ?
    C5 O1 C2 C22 . . . . 178.2(2) ?
    O1 C2 C3 C4 . . . . 1.8(3) ?
    C22 C2 C3 C4 . . . . -177.9(3) ?
    O1 C2 C3 C15 . . . . -176.7(2) ?
    C22 C2 C3 C15 . . . . 3.7(4) ?
    C2 C3 C4 C5 . . . . -1.4(3) ?
    C15 C3 C4 C5 . . . . 177.2(2) ?
    C2 C3 C4 N12 . . . . -179.7(2) ?
    C15 C3 C4 N12 . . . . -1.2(4) ?
    N12 C4 C5 O1 . . . . 178.6(2) ?
    C3 C4 C5 O1 . . . . 0.5(3) ?
    N12 C4 C5 C6 . . . . 3.9(5) ?
    C3 C4 C5 C6 . . . . -174.3(3) ?
    C2 O1 C5 C4 . . . . 0.6(3) ?
    C2 O1 C5 C6 . . . . 176.6(2) ?
    C4 C5 C6 C11 . . . . 128.8(3) ?
    O1 C5 C6 C11 . . . . -45.7(3) ?
    C4 C5 C6 C7 . . . . -52.4(4) ?
    O1 C5 C6 C7 . . . . 133.1(3) ?
    C11 C6 C7 C8 . . . . -0.5(4) ?
    C5 C6 C7 C8 . . . . -179.4(3) ?
    C6 C7 C8 C9 . . . . 0.7(5) ?
    C7 C8 C9 C10 . . . . -1.2(6) ?
    C8 C9 C10 C11 . . . . 1.6(6) ?
    C9 C10 C11 C6 . . . . -1.5(5) ?
    C7 C6 C11 C10 . . . . 1.0(4) ?
    C5 C6 C11 C10 . . . . 179.8(3) ?
    C5 C4 N12 C13 . . . . -43.1(4) ?
    C3 C4 N12 C13 . . . . 134.8(2) ?
    C5 C4 N12 C14 . . . . 93.7(3) ?
    C3 C4 N12 C14 . . . . -88.3(3) ?
    C2 C3 C15 N16 . . . . 86.9(3) ?
    C4 C3 C15 N16 . . . . -91.3(3) ?
    C3 C15 N16 C21 . . . . -67.4(2) ?
    C3 C15 N16 C19 . . . . 52.8(3) ?
    C3 C15 N16 C17 . . . . 176.8(2) ?
    C21 N16 C17 C18 . . . . 176.8(2) ?
    C19 N16 C17 C18 . . . . 56.4(3) ?
    C15 N16 C17 C18 . . . . -65.2(3) ?
    C21 N16 C19 C20 . . . . -59.0(3) ?
    C17 N16 C19 C20 . . . . 59.4(3) ?
    C15 N16 C19 C20 . . . . -179.2(2) ?
_iucr_refine_instructions_details
;
TITL mm322 in P2(1)/c
CELL 0.71073  17.9050   7.2458  15.7319  90.000  94.840  90.000
ZERR    4.00   0.0036   0.0014   0.0031   0.000   0.030   0.000
LATT 1
SYMM -X, 0.5+Y, 0.5-Z
SFAC C  H  N  O  I
UNIT 76 116 8 4 4
L.S. 30
ACTA
BOND $H
FMAP 2
PLAN 7
conf
mpla C6 C7 C8 C9 C10 C11
mpla O1 C2 C3 C4 C5
WGHT  0.034100  0.780000
FVAR  0.219610
MOLE 1
I      5   0.360258  0.601532  0.329552 11.000000  0.058690  0.046810 =
           0.073900  0.002060  0.004580  0.001650
O1     4   0.174603  0.877289  0.270179 11.000000  0.047260  0.058830 =
           0.043130 -0.002470  0.006590 -0.006970
C2     1   0.223860  1.019902  0.269010 11.000000  0.043080  0.048740 =
           0.048430 -0.003370  0.005370 -0.001510
C3     1   0.236671  1.060766  0.187936 11.000000  0.037360  0.045720 =
           0.048410 -0.001740  0.001460  0.000190
C4     1   0.190212  0.937947  0.133916 11.000000  0.036200  0.054750 =
           0.042160 -0.003140  0.002160 -0.002100
C5     1   0.153618  0.827880  0.186751 11.000000  0.037930  0.055560 =
           0.046280 -0.004500  0.004440 -0.004370
C6     1   0.103681  0.668107  0.176548 11.000000  0.039750  0.060930 =
           0.049590 -0.003810  0.010940 -0.010430
C7     1   0.039835  0.671802  0.119664 11.000000  0.050340  0.082040 =
           0.069020 -0.000590  0.001640 -0.018450
H7     2   0.027065  0.787936  0.088753 11.000000  0.091580
C8     1  -0.006914  0.519823  0.111667 11.000000  0.057590  0.105160 =
           0.078460 -0.012090  0.002870 -0.032840
H8     2  -0.045757  0.519293  0.073297 11.000000  0.094110
C9     1   0.008431  0.365106  0.159943 11.000000  0.073290  0.083820 =
           0.097110 -0.020110  0.030010 -0.036180
H9     2  -0.020129  0.259160  0.153752 11.000000  0.091120
C10    1   0.071581  0.359693  0.215656 11.000000  0.081010  0.068840 =
           0.102660  0.009240  0.026310 -0.012720
H10    2   0.083524  0.267063  0.248552 11.000000  0.083400
C11    1   0.119101  0.510781  0.225267 11.000000  0.057540  0.067160 =
           0.073570  0.003090  0.009360 -0.008440
H11    2   0.158411  0.506447  0.265579 11.000000  0.070290
N12    3   0.189028  0.940052  0.043857 11.000000  0.050690  0.077570 =
           0.041900 -0.002860  0.002830 -0.012110
C13    1   0.192201  0.762407  0.001552 11.000000  0.082230  0.106010 =
           0.058730 -0.030880  0.018080 -0.029210
AFIX 137
H13A   2   0.225973  0.682358  0.034754 11.000000 -1.500000
H13B   2   0.209633  0.779154 -0.053988 11.000000 -1.500000
H13C   2   0.143093  0.708288 -0.004074 11.000000 -1.500000
AFIX 0
C14    1   0.135136  1.067660  0.001762 11.000000  0.089700  0.119380 =
           0.062320  0.027780 -0.013030 -0.009190
AFIX 137
H14A   2   0.085456  1.018726  0.003429 11.000000 -1.500000
H14B   2   0.145943  1.083938 -0.056507 11.000000 -1.500000
H14C   2   0.138449  1.184518  0.030590 11.000000 -1.500000
AFIX 0
C15    1   0.289349  1.200280  0.157666 11.000000  0.042340  0.043210 =
           0.053640  0.002770  0.001400 -0.000360
H15A   2   0.295795  1.311854  0.193430 11.000000  0.060990
H15B   2   0.272454  1.241807  0.098288 11.000000  0.048990
N16    3   0.369581  1.129088  0.152148 11.000000  0.038710  0.042590 =
           0.051700  0.001570  0.001650 -0.004620
C17    1   0.415982  1.281214  0.115857 11.000000  0.049080  0.050810 =
           0.065290  0.003440  0.003580 -0.012130
H17A   2   0.467838  1.232020  0.121517 11.000000  0.057620
H17B   2   0.408899  1.395342  0.154235 11.000000  0.072480
C18    1   0.392215  1.334714  0.025126 11.000000  0.078590  0.077400 =
           0.067420  0.016640  0.013970 -0.007000
AFIX 137
H18A   2   0.394939  1.228809 -0.011149 11.000000 -1.500000
H18B   2   0.424889  1.429445  0.007120 11.000000 -1.500000
H18C   2   0.341661  1.380005  0.021547 11.000000 -1.500000
AFIX 0
C19    1   0.367265  0.953739  0.099661 11.000000  0.045940  0.050300 =
           0.066740 -0.012430  0.004800 -0.003150
H19A   2   0.340259  0.987843  0.044490 11.000000  0.058900
H19B   2   0.335212  0.867052  0.131932 11.000000  0.065360
C20    1   0.442548  0.866220  0.089716 11.000000  0.053650  0.070590 =
           0.094700 -0.018480  0.013920  0.002080
AFIX 137
H20A   2   0.477023  0.958818  0.073631 11.000000 -1.500000
H20B   2   0.437196  0.772806  0.046355 11.000000 -1.500000
H20C   2   0.461297  0.811382  0.142836 11.000000 -1.500000
AFIX 0
C21    1   0.405179  1.090257  0.240267 11.000000  0.052880  0.056170 =
           0.054630  0.002520 -0.007460 -0.000030
AFIX 137
H21A   2   0.378580  0.992134  0.265486 11.000000 -1.500000
H21B   2   0.403218  1.199281  0.274681 11.000000 -1.500000
H21C   2   0.456481  1.054547  0.236929 11.000000 -1.500000
AFIX 0
C22    1   0.250556  1.094609  0.354124 11.000000  0.074210  0.067020 =
           0.049720 -0.010170  0.006060 -0.013490
AFIX 137
H22A   2   0.285262  1.009402  0.382645 11.000000 -1.500000
H22B   2   0.208618  1.111836  0.387498 11.000000 -1.500000
H22C   2   0.275040  1.210871  0.347237 11.000000 -1.500000
AFIX 0
Q1     1   0.369900  0.692000  0.350100 11.000000  0.050000      0.67
Q2     1   0.368100  0.612800  0.282700 11.000000  0.050000      0.52
Q3     1   0.269100  1.107700  0.176500 11.000000  0.050000      0.28
Q4     1   0.350400  0.458000  0.311800 11.000000  0.050000      0.27
Q5     1   0.161200  0.640500  0.018400 11.000000  0.050000      0.25
Q6     1   0.221600  0.994300  0.153300 11.000000  0.050000      0.24
Q7     1   0.404400  0.530800  0.347700 11.000000  0.050000      0.24
HKLF 4
END
;
