# Supplementary material for: [(4-Dimethyl­amino-2-methyl-5-phenyl­furan-3-yl)meth­yl]diethyl­methyl­aza­nium iodide
Source: Acta Crystallogr Sect E Struct Rep Online. 2011 Sep 20;67(Pt 10):o2693. doi: 10.1107/S1600536811037743 (PMC3201454; doi:10.1107/S1600536811037743)
Supplement: Supplementary file 2 [file e-67-o2693-Isup2.hkl]

# 
# h,k,l, Fc-squared, Fo-squared, sigma(Fo-squared) and status flag 
# 
data_I
_shelx_title ' mm322 in P2(1)/c' 
_shelx_refln_list_code          4 
_shelx_F_calc_maximum      232.77 
_exptl_crystal_F_000       872.00 
_reflns_d_resolution_high  0.7113 
 
loop_ 
 _symmetry_equiv_pos_as_xyz 
 'x, y, z' 
 '-x, y+1/2, -z+1/2' 
 '-x, -y, -z' 
 'x, -y-1/2, z-1/2' 
 
_cell_length_a    17.9050 
_cell_length_b     7.2458 
_cell_length_c    15.7319 
_cell_angle_alpha  90.000 
_cell_angle_beta   94.840 
_cell_angle_gamma  90.000 
 
_shelx_F_squared_multiplier     1.000 
 
loop_ 
 _refln_index_h 
 _refln_index_k 
 _refln_index_l 
 _refln_F_squared_calc 
 _refln_F_squared_meas 
 _refln_F_squared_sigma 
 _refln_observed_status 
   1   0   0     4086.97     4272.23     41.88 o 
   2   0   0     6000.22     6534.67     31.93 o 
   3   0   0    14832.98    14965.06    177.90 o 
   4   0   0    46680.27    45133.30    371.45 o 
   5   0   0    35283.57    35495.92    483.62 o 
   6   0   0     6254.80     6128.29     36.51 o 
   7   0   0    14264.23    14788.00     60.84 o 
   8   0   0    11489.84    11679.90     58.64 o 
   9   0   0       23.76       -1.97      4.25 o 
  10   0   0     3935.74     3810.20     45.93 o 
  11   0   0    12761.56    13050.75    234.71 o 
  12   0   0     1462.32     1367.33     27.25 o 
  13   0   0      917.66      844.33     18.80 o 
  14   0   0     3223.87     3095.69     77.86 o 
  15   0   0     3015.63     3067.25     63.65 o 
  16   0   0      209.26      227.27      8.50 o 
  17   0   0     1829.90     1772.64     32.47 o 
  18   0   0     1261.89     1317.35     26.75 o 
  19   0   0      190.56      184.96      9.54 o 
  20   0   0       62.29       51.15      6.51 o 
  21   0   0      144.59      163.76     15.03 o 
  22   0   0      437.05      443.15     11.14 o 
  23   0   0      108.39      109.49      8.36 o 
  24   0   0       55.85       28.52     13.79 o 
  25   0   0      121.54      141.06      9.38 o 
   1   1   0     5654.52     6013.33     23.75 o 
   2   1   0      166.66      132.85      2.71 o 
   3   1   0     1311.96     1570.85     17.00 o 
   4   1   0      248.17      271.58     12.65 o 
   5   1   0    16017.82    17205.23    146.28 o 
   6   1   0     6296.71     6486.76     98.38 o 
   7   1   0     4354.11     4594.20     35.40 o 
   8   1   0     4897.52     4789.97     55.15 o 
   9   1   0     4009.08     4136.33     77.86 o 
  10   1   0     1534.54     1605.79     32.24 o 
  11   1   0      289.47      301.57     13.48 o 
  12   1   0     4584.83     4620.79     47.72 o 
  13   1   0     1142.09     1149.49     23.09 o 
  14   1   0      110.57      118.06      8.92 o 
  15   1   0        3.75        4.56      6.74 o 
  16   1   0      856.69      896.03     18.30 o 
  17   1   0       86.70      101.02      6.01 o 
  18   1   0       80.81      101.56      8.40 o 
  19   1   0      259.97      251.11      8.21 o 
  20   1   0      100.81      107.00     11.09 o 
  21   1   0        3.68        2.96      7.26 o 
  22   1   0       36.98       32.33      7.18 o 
  23   1   0      101.46       99.11      8.21 o 
  24   1   0       28.76       34.56      9.64 o 
   0   2   0     5861.22     6107.39     46.65 o 
   1   2   0       57.02       57.86      2.49 o 
   2   2   0     1698.57     1771.93     19.49 o 
   3   2   0      450.52      414.08     12.96 o 
   4   2   0     1271.71     1233.30     39.19 o 
   5   2   0     1347.23     1492.96     20.16 o 
   6   2   0     1389.97     1443.46     31.41 o 
   7   2   0     3609.38     3836.10     49.45 o 
   8   2   0     3023.25     3163.92     33.79 o 
   9   2   0      746.67      825.82     16.98 o 
  10   2   0      707.86      675.62     14.81 o 
  11   2   0      656.23      656.77     13.92 o 
  12   2   0       83.31       73.12      4.76 o 
  13   2   0        8.54        5.28     13.89 o 
  14   2   0      235.51      223.61      6.74 o 
  15   2   0       53.29       53.67      5.35 o 
  16   2   0      245.16      265.62     10.78 o 
  17   2   0      250.21      244.34      7.55 o 
  18   2   0       53.11       49.99      5.94 o 
  19   2   0        1.65        0.08      6.43 o 
  20   2   0        2.04       13.00      6.15 o 
  21   2   0       24.77       31.22      6.67 o 
  22   2   0       78.17       83.49      7.83 o 
  23   2   0        0.14       -1.36      6.74 o 
  24   2   0       17.43       16.48      7.62 o 
   1   3   0     9429.73     9353.83     96.52 o 
   2   3   0    16942.03    16437.50     68.09 o 
   3   3   0     3888.54     3832.37     36.80 o 
   4   3   0      762.64      707.92     14.07 o 
   5   3   0    16980.79    17400.75    338.90 o 
   6   3   0     5974.89     5745.77     75.06 o 
   7   3   0      392.56      411.84      8.78 o 
   8   3   0     3144.03     2952.41     46.13 o 
   9   3   0     3057.11     2878.90     49.35 o 
  10   3   0     4279.84     4415.69     46.69 o 
  11   3   0      164.34      150.98      7.57 o 
  12   3   0     5592.53     5442.98     93.30 o 
  13   3   0     2771.56     2675.06     56.40 o 
  14   3   0       25.16       24.23      5.60 o 
  15   3   0      351.64      347.97      8.81 o 
  16   3   0     1668.23     1647.99     32.32 o 
  17   3   0      474.75      457.50     15.24 o 
  18   3   0        5.52        5.53      5.79 o 
  19   3   0      320.43      319.19      9.46 o 
  20   3   0      240.57      233.15     13.06 o 
  21   3   0       53.08       51.90     11.20 o 
  22   3   0       29.69       23.99     10.06 o 
  23   3   0       94.46      112.76      8.64 o 
   0   4   0    13130.36    13140.76     98.90 o 
   1   4   0     3842.89     3778.70     38.41 o 
   2   4   0       46.91       38.13      4.77 o 
   3   4   0     6560.12     6394.42     71.22 o 
   4   4   0     9310.35     9050.82    139.75 o 
   5   4   0     1264.94     1263.37     24.48 o 
   6   4   0     1733.72     1756.29     29.25 o 
   7   4   0     5510.57     5365.69     51.08 o 
   8   4   0     2219.56     2168.54     34.01 o 
   9   4   0      159.32      172.58      5.50 o 
  10   4   0     2976.69     2879.06     68.63 o 
  11   4   0     3456.79     3459.28     68.53 o 
  12   4   0      225.97      208.40      6.60 o 
  13   4   0       99.49       86.12      5.86 o 
  14   4   0      719.37      787.46     16.96 o 
  15   4   0      843.84      796.65     16.64 o 
  16   4   0       55.06       46.29      6.23 o 
  17   4   0      155.77      141.89      7.77 o 
  18   4   0      325.16      309.29      9.45 o 
  19   4   0      105.03      124.13     19.70 o 
  20   4   0       36.28       37.88      6.96 o 
  21   4   0      131.14      119.79      8.58 o 
  22   4   0       70.50       80.99     10.57 o 
  23   4   0        7.03        5.81     13.58 o 
   1   5   0       21.42       27.93      3.96 o 
   2   5   0       54.05       62.56      7.05 o 
   3   5   0        0.37        9.43      5.49 o 
   4   5   0       31.61       34.88      4.32 o 
   5   5   0      191.80      170.01      5.71 o 
   6   5   0      320.38      273.86      7.67 o 
   7   5   0       18.21       25.98      4.62 o 
   8   5   0       29.43       30.33      5.49 o 
   9   5   0       64.97       73.74      5.71 o 
  10   5   0      259.54      234.66      7.18 o 
  11   5   0      129.35      128.53     14.72 o 
  12   5   0       47.81       44.67      5.86 o 
  13   5   0       13.76        0.97      5.64 o 
  14   5   0       31.86       32.53      6.23 o 
  15   5   0       14.56       12.24      6.14 o 
  16   5   0       43.93       50.78      7.03 o 
  17   5   0       87.02       85.33      7.26 o 
  18   5   0        2.63       -4.33      6.74 o 
  19   5   0        0.87       10.58     10.06 o 
  20   5   0        0.09        1.18     10.78 o 
  21   5   0        0.85        1.52      7.70 o 
   0   6   0     2075.46     2131.04     54.74 o 
   1   6   0     1853.45     1835.82     35.40 o 
   2   6   0      369.47      358.09      8.06 o 
   3   6   0     1407.17     1412.95     61.79 o 
   4   6   0     1381.30     1353.06     43.23 o 
   5   6   0      573.71      568.99     27.37 o 
   6   6   0      407.52      426.62      9.82 o 
   7   6   0     1800.32     1894.38     41.47 o 
   8   6   0      488.91      470.62     10.30 o 
   9   6   0        0.16        7.59      5.20 o 
  10   6   0      617.93      622.73     13.85 o 
  11   6   0      790.84      729.98     15.57 o 
  12   6   0       37.99       42.65      6.53 o 
  13   6   0      212.57      225.92     14.10 o 
  14   6   0      302.59      312.36      9.38 o 
  15   6   0       97.91       90.52      7.55 o 
  16   6   0       29.17       19.63      7.03 o 
  17   6   0      128.77      124.67      8.21 o 
  18   6   0      299.46      290.91     10.70 o 
  19   6   0        6.90       -0.73      7.99 o 
  20   6   0        5.52        3.66      7.70 o 
   1   7   0     1070.77     1085.57     22.89 o 
   2   7   0     1944.31     1852.37     55.05 o 
   3   7   0      145.19      150.57      6.74 o 
   4   7   0      184.88      199.07      7.25 o 
   5   7   0     1154.37     1179.65     25.88 o 
   6   7   0     1032.46      971.95     20.07 o 
   7   7   0        1.39        7.58      8.92 o 
   8   7   0      541.10      543.81     13.48 o 
   9   7   0      808.42      805.79     25.30 o 
  10   7   0      227.06      217.77     15.65 o 
  11   7   0       22.22       18.30      6.70 o 
  12   7   0      354.91      400.60     10.40 o 
  13   7   0      391.95      405.04     11.20 o 
  14   7   0       48.41       45.16      7.33 o 
  15   7   0      136.40      161.82     10.47 o 
  16   7   0      162.66      142.19      9.01 o 
  17   7   0       58.69       53.50      8.58 o 
  18   7   0       31.63       24.49      8.49 o 
   0   8   0      131.42      132.28     10.99 o 
   1   8   0       73.81       87.38      6.89 o 
   2   8   0        8.19       17.59      6.22 o 
   3   8   0      130.98      130.88      7.77 o 
   4   8   0      169.07      184.11      8.19 o 
   5   8   0       29.83       33.56      7.78 o 
   6   8   0       42.16       39.86      6.89 o 
   7   8   0      116.67      120.81      7.77 o 
   8   8   0       72.20       63.89      7.98 o 
   9   8   0        6.62        3.31     12.23 o 
  10   8   0       58.88       71.90      7.55 o 
  11   8   0       88.15       88.55      8.60 o 
  12   8   0       10.93        8.39      7.18 o 
  13   8   0        0.25       -0.83      6.81 o 
  14   8   0       51.94       64.69      8.58 o 
  15   8   0       13.63        9.86      7.99 o 
   1   9   0       55.47       60.65      7.33 o 
   2   9   0       87.40       96.80      7.91 o 
   3   9   0       32.91       34.11      7.88 o 
   4   9   0       24.80       40.86      7.18 o 
   5   9   0      116.93      141.51     19.70 o 
   6   9   0      154.06      164.27      8.93 o 
   7   9   0        0.09       10.51      6.82 o 
   8   9   0       87.86       90.28      8.43 o 
   9   9   0      100.14      112.70      9.09 o 
  10   9   0       15.25        9.97      8.19 o 
  11   9   0        4.46        0.20     12.13 o 
   0  10   0      201.42      198.63     15.34 o 
   1  10   0      105.72      111.42     29.55 o 
   2  10   0        9.77        9.22      7.91 o 
   3  10   0      178.96      201.52     11.92 o 
   4  10   0      147.77      150.12     24.16 o 
 -25   1   1       21.50        6.43     11.40 o 
 -24   1   1        0.16       -2.07     10.37 o 
 -23   1   1      109.00      115.90     11.40 o 
 -22   1   1      259.65      284.06     13.89 o 
 -21   1   1        6.00        8.50      8.92 o 
 -20   1   1      331.25      341.90     13.48 o 
 -19   1   1      301.22      291.73     12.44 o 
 -18   1   1      356.91      353.51     12.03 o 
 -17   1   1       57.56       68.42      8.09 o 
 -16   1   1     1323.19     1278.25     38.77 o 
 -15   1   1     1826.19     1818.99     49.97 o 
 -14   1   1      817.31      824.59     24.26 o 
 -13   1   1      943.12      952.73     26.95 o 
 -12   1   1     6434.47     6650.00     80.24 o 
 -11   1   1     2908.62     2937.38     51.42 o 
 -10   1   1      209.07      187.43      6.63 o 
  -9   1   1     5740.86     5767.77     63.45 o 
  -8   1   1     6319.83     6425.66     63.24 o 
  -7   1   1     2561.00     2704.54     39.19 o 
  -6   1   1      329.65      410.53     12.44 o 
  -5   1   1    18123.08    18999.76     87.70 o 
  -4   1   1    54179.84    50506.45    436.45 o 
  -3   1   1    14721.26    15520.81     66.56 o 
  -2   1   1      540.29      631.97     13.68 o 
  -1   1   1     5422.37     6016.58     35.04 o 
   0   1   1    13556.52    13571.62    168.77 o 
   1   1   1     6651.67     6532.65     36.28 o 
   2   1   1    21158.46    22414.85    240.10 o 
   3   1   1    14167.45    14731.06     64.48 o 
   4   1   1      144.57      164.63      4.56 o 
   5   1   1     7312.39     7211.47     54.12 o 
   6   1   1     8296.26     8519.37     63.03 o 
   7   1   1     8159.62     8785.80     68.63 o 
   8   1   1     1744.20     1712.83     33.80 o 
   9   1   1     4319.15     4091.85     54.32 o 
  10   1   1     4506.12     4443.70     59.30 o 
  11   1   1     1475.20     1683.39     39.39 o 
  12   1   1      564.14      581.17     17.83 o 
  13   1   1     4120.37     4017.20     66.14 o 
  14   1   1      506.12      492.64     14.93 o 
  15   1   1        0.18       -1.04      6.43 o 
  16   1   1      275.27      261.25     10.37 o 
  17   1   1      563.44      595.89     17.83 o 
  18   1   1      492.87      510.88     15.76 o 
  19   1   1      198.86      203.40     11.40 o 
  20   1   1      357.51      368.03     13.27 o 
  21   1   1       27.33       31.52      9.33 o 
  22   1   1        0.17       -1.04      9.33 o 
  23   1   1        1.05      -10.37     10.37 o 
  24   1   1       77.80       88.74     12.23 o 
 -24   2   1       68.12       68.21     12.44 o 
 -23   2   1        8.47       10.99      9.33 o 
 -22   2   1       89.77      111.55     10.99 o 
 -21   2   1      148.52      146.17     11.40 o 
 -20   2   1      258.46      247.77     13.06 o 
 -19   2   1       20.10       42.71      8.50 o 
 -18   2   1      530.76      553.39     18.04 o 
 -17   2   1     1693.45     1722.16     47.48 o 
 -16   2   1      164.76      165.04      9.12 o 
 -15   2   1     1014.55      997.30     30.48 o 
 -14   2   1     2095.33     2054.32     52.04 o 
 -13   2   1     2180.30     1991.70     48.52 o 
 -12   2   1       36.13       57.43      6.22 o 
 -11   2   1     1361.39     1365.95     38.57 o 
 -10   2   1     8068.19     7889.68     82.94 o 
  -9   2   1     2305.12     2318.26     43.96 o 
  -8   2   1     6097.45     6336.30     68.01 o 
  -7   2   1    12399.24    12351.01     89.36 o 
  -6   2   1     5697.14     5338.78     56.40 o 
  -5   2   1      945.32     1008.08     24.05 o 
  -4   2   1    15366.55    15611.63     85.84 o 
  -3   2   1    38377.93    36107.14    412.40 o 
  -2   2   1    21973.78    21669.67     91.85 o 
  -1   2   1     1348.55     1365.54     23.84 o 
   0   2   1    18255.67    18572.85     81.48 o 
   1   2   1    42945.31    38532.60    393.32 o 
   2   2   1     3305.30     3223.92     35.66 o 
   3   2   1    13693.78    13808.19     75.26 o 
   4   2   1     8093.57     7921.20     60.13 o 
   5   2   1     4249.02     4367.19     47.07 o 
   6   2   1     3747.51     4279.07     49.55 o 
   7   2   1    14497.87    15259.77     97.45 o 
   8   2   1    20016.10    21052.01    120.67 o 
   9   2   1      207.19      170.23      6.43 o 
  10   2   1      839.47      777.73     24.67 o 
  11   2   1     3730.02     3839.93     60.34 o 
  12   2   1     6385.08     6696.24     83.14 o 
  13   2   1       25.75        9.95      6.84 o 
  14   2   1     1135.54     1159.65     35.04 o 
  15   2   1     2629.18     2580.34     59.71 o 
  16   2   1       56.97       54.32      8.50 o 
  17   2   1       39.21       31.52      7.46 o 
  18   2   1      943.05      933.44     26.54 o 
  19   2   1      553.19      599.00     18.66 o 
  20   2   1        6.37       10.78      8.92 o 
  21   2   1      153.32      148.46     11.82 o 
  22   2   1      207.66      236.37     12.86 o 
  23   2   1      147.36      162.14     13.27 o 
  24   2   1        0.03       23.43     10.78 o 
 -24   3   1        0.16       -4.98     11.40 o 
 -23   3   1       52.30       38.77     11.82 o 
 -22   3   1        0.16        0.41      9.95 o 
 -21   3   1        0.51        1.45      9.54 o 
 -20   3   1       27.52       45.20      9.54 o 
 -19   3   1       85.23       67.80     10.57 o 
 -18   3   1        2.98        1.45      8.09 o 
 -17   3   1       19.25       30.27      8.09 o 
 -16   3   1      160.54      195.52      9.74 o 
 -15   3   1      305.72      319.72     11.20 o 
 -14   3   1      185.62      176.65      8.71 o 
 -13   3   1      146.52      148.04      9.12 o 
 -12   3   1      465.43      506.74     15.97 o 
 -11   3   1      244.40      266.02      8.71 o 
 -10   3   1      253.26      249.64      8.29 o 
  -9   3   1      142.96      172.09      6.63 o 
  -8   3   1     2310.52     2565.83     47.90 o 
  -7   3   1      174.55      200.91      6.84 o 
  -6   3   1     1692.11     1664.94     36.49 o 
  -5   3   1      130.31      166.29      5.81 o 
  -4   3   1     1688.98     1835.78     35.46 o 
  -3   3   1       37.68       30.06      3.73 o 
  -2   3   1      954.11     1014.72     25.30 o 
  -1   3   1     2239.10     2425.25     37.53 o 
   0   3   1        4.37        8.09      3.11 o 
   1   3   1        7.82       12.23      3.52 o 
   2   3   1     1512.95     1561.89     30.69 o 
   3   3   1     1677.31     1849.68     34.00 o 
   4   3   1      746.84      751.40     20.53 o 
   5   3   1        3.24        4.56      3.94 o 
   6   3   1     5694.06     5969.10     65.31 o 
   7   3   1      253.07      291.73      8.92 o 
   8   3   1      666.57      697.90     20.32 o 
   9   3   1      741.00      813.81     25.09 o 
  10   3   1      281.70      275.35      8.29 o 
  11   3   1      411.17      417.58     11.82 o 
  12   3   1       59.98       74.85      7.46 o 
  13   3   1       31.10       46.24      7.46 o 
  14   3   1      492.13      508.19     15.76 o 
  15   3   1        8.38        1.87      7.46 o 
  16   3   1       57.14       63.45      7.88 o 
  17   3   1       77.31       77.75      9.33 o 
  18   3   1        0.14       -1.04      8.29 o 
  19   3   1        7.28        2.49      9.33 o 
  20   3   1       39.39       46.03      9.74 o 
  21   3   1       41.97       52.87      9.74 o 
  22   3   1        0.41        3.94      9.74 o 
  23   3   1       38.83       27.78     11.82 o 
 -23   4   1        3.38        6.01     11.40 o 
 -22   4   1       19.80       27.37     10.99 o 
 -21   4   1      137.26      127.93     12.44 o 
 -20   4   1       21.04       18.45      9.95 o 
 -19   4   1        5.10        6.01      8.50 o 
 -18   4   1      117.46      117.56     10.57 o 
 -17   4   1      377.71      341.70     13.68 o 
 -16   4   1      196.69      184.32     10.57 o 
 -15   4   1       97.45       74.43      9.12 o 
 -14   4   1      510.17      492.02     14.31 o 
 -13   4   1      166.64      142.86      9.12 o 
 -12   4   1      968.58      891.56     26.75 o 
 -11   4   1      277.77      256.48     10.37 o 
 -10   4   1     3063.15     3004.97     60.34 o 
  -9   4   1      675.51      650.84     19.70 o 
  -8   4   1      288.08      298.57      8.71 o 
  -7   4   1      682.64      676.34     20.73 o 
  -6   4   1     1718.01     1601.70     40.02 o 
  -5   4   1        9.38       20.73      4.77 o 
  -4   4   1      507.89      493.05     13.48 o 
  -3   4   1     1615.60     1564.79     36.70 o 
  -2   4   1     1081.07     1123.16     30.89 o 
  -1   4   1       21.18       11.20      4.56 o 
   0   4   1     4304.75     4145.34     57.02 o 
   1   4   1     5289.64     5327.17     64.48 o 
   2   4   1      187.77      157.99      6.01 o 
   3   4   1     1424.29     1362.22     34.21 o 
   4   4   1     3224.76     3093.30     51.01 o 
   5   4   1     2368.74     2294.83     45.41 o 
   6   4   1      517.73      564.38     16.38 o 
   7   4   1     1974.93     1942.15     44.99 o 
   8   4   1     3415.45     3292.14     57.85 o 
   9   4   1       62.85       69.04      6.84 o 
  10   4   1      268.37      286.75      9.33 o 
  11   4   1       46.37       41.88      7.46 o 
  12   4   1      570.28      522.50     15.34 o 
  13   4   1      232.41      226.62      9.74 o 
  14   4   1      394.46      369.27     11.82 o 
  15   4   1      184.25      191.79     10.37 o 
  16   4   1       58.57       54.53      8.92 o 
  17   4   1        7.28        3.94      8.29 o 
  18   4   1      100.61       90.61     10.78 o 
  19   4   1      117.04      122.74     11.20 o 
  20   4   1        0.47       -1.45      8.71 o 
  21   4   1       62.16       43.33     11.20 o 
  22   4   1       13.89       -2.49     10.78 o 
 -21   5   1        8.64       -7.05     10.99 o 
 -20   5   1       83.22       75.06     11.40 o 
 -19   5   1      220.30      188.26     13.06 o 
 -18   5   1      131.96      133.53     11.61 o 
 -17   5   1       20.99       12.03     10.16 o 
 -16   5   1      483.19      503.63     15.76 o 
 -15   5   1     1138.24     1070.29     31.52 o 
 -14   5   1        8.32        9.12      8.09 o 
 -13   5   1      979.03      930.13     26.54 o 
 -12   5   1     1524.25     1604.81     44.99 o 
 -11   5   1      909.94      869.58     25.71 o 
 -10   5   1      163.65      140.37      9.33 o 
  -9   5   1     2130.78     2106.36     54.53 o 
  -8   5   1     4096.23     3859.83     71.74 o 
  -7   5   1     1055.14     1058.47     32.97 o 
  -6   5   1     1190.40     1176.86     34.00 o 
  -5   5   1     6600.82     6283.01     83.97 o 
  -4   5   1     6235.48     5929.70     79.83 o 
  -3   5   1      198.57      190.54      7.67 o 
  -2   5   1     5867.55     5623.46     76.30 o 
  -1   5   1     5483.85     5345.21     73.40 o 
   0   5   1     2548.85     2552.35     51.42 o 
   1   5   1      341.56      337.55     10.16 o 
   2   5   1     5442.12     5386.27     73.61 o 
   3   5   1     3121.56     3006.01     56.81 o 
   4   5   1       37.51       38.57      6.01 o 
   5   5   1     1570.43     1610.20     42.92 o 
   6   5   1     3900.01     4029.44     68.01 o 
   7   5   1     1163.20     1130.62     33.80 o 
   8   5   1      266.28      275.35      9.95 o 
   9   5   1     3196.97     3045.61     63.24 o 
  10   5   1     2051.13     2081.27     55.77 o 
  11   5   1       88.55       87.50      8.29 o 
  12   5   1      253.96      266.22     10.78 o 
  13   5   1     2491.23     2329.87     63.24 o 
  14   5   1      693.79      702.05     21.15 o 
  15   5   1      129.00      142.44     10.37 o 
  16   5   1      323.58      372.80     13.68 o 
  17   5   1      279.23      264.36     12.65 o 
  18   5   1       79.37       44.37     10.78 o 
  19   5   1       17.06       18.04      9.74 o 
  20   5   1      148.69      150.94     12.23 o 
  21   5   1       42.74       36.49     11.61 o 
 -20   6   1        6.89       -8.50     11.40 o 
 -19   6   1       37.35        6.43     11.40 o 
 -18   6   1      172.43      173.13     13.48 o 
 -17   6   1       11.62       26.12     10.16 o 
 -16   6   1        0.25        1.45      9.12 o 
 -15   6   1       23.71       16.79      9.54 o 
 -14   6   1      331.07      327.80     13.68 o 
 -13   6   1      423.92      419.66     14.72 o 
 -12   6   1       46.66       39.19      8.71 o 
 -11   6   1      262.30      248.60     11.82 o 
 -10   6   1      459.79      445.37     13.27 o 
  -9   6   1      131.87      145.97      9.12 o 
  -8   6   1      200.31      182.25     10.16 o 
  -7   6   1     1389.18     1329.05     40.43 o 
  -6   6   1      353.67      350.40     11.20 o 
  -5   6   1       57.32       49.55      7.67 o 
  -4   6   1     1036.50      992.53     30.06 o 
  -3   6   1     1576.43     1682.97     48.52 o 
  -2   6   1      391.48      378.19     11.20 o 
  -1   6   1      632.35      625.34     19.70 o 
   0   6   1      755.03      734.40     21.77 o 
   1   6   1     2042.00     1904.62     52.46 o 
   2   6   1      180.09      168.98      9.12 o 
   3   6   1      850.83      856.10     24.05 o 
   4   6   1     3234.37     3245.49     65.93 o 
   5   6   1      515.82      486.83     14.93 o 
   6   6   1      155.80      151.98      8.92 o 
   7   6   1      841.58      883.47     25.30 o 
   8   6   1     1198.05     1257.72     39.60 o 
   9   6   1      357.73      327.60     11.82 o 
  10   6   1      271.17      286.54     11.40 o 
  11   6   1      587.05      627.20     17.62 o 
  12   6   1      263.78      254.20     11.20 o 
  13   6   1        0.58       10.78      8.29 o 
  14   6   1       70.51       70.08      9.74 o 
  15   6   1      200.27      215.63     12.65 o 
  16   6   1       64.19       66.97     10.78 o 
  17   6   1       12.56       21.56     10.16 o 
  18   6   1      204.99      209.00     13.06 o 
  19   6   1      119.79      133.32     13.68 o 
  20   6   1        1.14        9.74     10.78 o 
 -18   7   1        3.79       13.06     10.99 o 
 -17   7   1        6.57        4.98     10.99 o 
 -16   7   1       30.25       22.60     10.99 o 
 -15   7   1       17.99       17.00     10.16 o 
 -14   7   1        2.24       -7.05      9.54 o 
 -13   7   1       17.22       10.16      9.54 o 
 -12   7   1       59.29       64.90     10.57 o 
 -11   7   1      112.34      108.44     10.57 o 
 -10   7   1       24.15       14.72      9.12 o 
  -9   7   1       68.29       77.75      9.74 o 
  -8   7   1       75.81       88.95      9.74 o 
  -7   7   1       80.34       88.53      9.12 o 
  -6   7   1        6.71       22.81      8.09 o 
  -5   7   1      252.71      252.95     11.20 o 
  -4   7   1        0.65       10.57      7.67 o 
  -3   7   1        8.79        6.01      8.09 o 
  -2   7   1       84.56      100.77      8.50 o 
  -1   7   1        0.52       20.73      7.05 o 
   0   7   1      125.99      104.29      9.54 o 
   1   7   1       47.99       50.18      8.50 o 
   2   7   1      395.20      413.44     12.44 o 
   3   7   1       64.64       62.41      8.50 o 
   4   7   1       15.68       20.94      7.46 o 
   5   7   1      115.22      127.31      9.54 o 
   6   7   1      248.23      269.75     11.40 o 
   7   7   1       12.17        9.95      7.88 o 
   8   7   1       17.78       35.46      6.84 o 
   9   7   1       50.80       56.60      9.33 o 
  10   7   1        5.51       14.72      8.92 o 
  11   7   1        0.32       -6.84      8.92 o 
  12   7   1        5.86        2.90      9.33 o 
  13   7   1       44.91       44.58      9.74 o 
  14   7   1       11.96       14.10      9.74 o 
  15   7   1       19.10       21.98      9.74 o 
  16   7   1        4.47       -3.94     10.16 o 
  17   7   1       17.44       17.00     11.20 o 
  18   7   1        8.41        7.26     11.20 o 
 -15   8   1       19.30       27.37     10.99 o 
 -14   8   1      119.25      148.66     13.06 o 
 -13   8   1       83.15       78.17     10.99 o 
 -12   8   1        3.66        6.43      9.95 o 
 -11   8   1      177.96      192.62     13.06 o 
 -10   8   1      364.17      368.65     15.14 o 
  -9   8   1       30.39       36.28      9.54 o 
  -8   8   1       38.71       38.77      9.54 o 
  -7   8   1      489.13      521.25     16.17 o 
  -6   8   1      536.49      511.09     16.59 o 
  -5   8   1       11.99       32.34      8.50 o 
  -4   8   1      377.83      373.83     14.10 o 
  -3   8   1      982.97      935.10     27.16 o 
  -2   8   1      345.95      330.71     13.48 o 
  -1   8   1       75.23       85.22      9.95 o 
   0   8   1      802.65      864.61     24.47 o 
   1   8   1      883.18      864.40     25.92 o 
   2   8   1       54.90       63.45      9.54 o 
   3   8   1      326.99      344.39     13.89 o 
   4   8   1      783.17      807.17     21.77 o 
   5   8   1      311.77      318.27     13.48 o 
   6   8   1        8.11       -1.45      9.33 o 
   7   8   1      278.62      282.40     13.89 o 
   8   8   1      505.52      551.11     16.17 o 
   9   8   1      145.51      124.40     11.40 o 
  10   8   1      122.36      156.13     11.82 o 
  11   8   1      403.73      455.52     16.59 o 
  12   8   1      153.35      151.57     13.27 o 
  13   8   1        1.31        3.94      9.74 o 
  14   8   1      155.40      189.72     13.68 o 
  15   8   1       80.56       72.98     13.06 o 
 -11   9   1       83.62       79.41     13.06 o 
 -10   9   1        1.17       30.48      9.95 o 
  -9   9   1      169.55      185.98     14.93 o 
  -8   9   1      197.16      217.50     13.48 o 
  -7   9   1       29.79       49.55     10.99 o 
  -6   9   1       80.52       94.55     11.40 o 
  -5   9   1      238.43      231.60     14.10 o 
  -4   9   1      145.11      132.08     12.44 o 
  -3   9   1        4.75       25.50      8.92 o 
  -2   9   1      263.53      238.65     13.06 o 
  -1   9   1      388.18      385.24     15.55 o 
   0   9   1       50.12       65.73     10.37 o 
   1   9   1       56.00       35.25     10.37 o 
   2   9   1      253.07      286.34     13.89 o 
   3   9   1      295.80      301.68     14.31 o 
   4   9   1       24.47       25.71      9.95 o 
   5   9   1      215.00      229.11     13.89 o 
   6   9   1      252.42      254.20     14.31 o 
   7   9   1       93.53       84.59     11.82 o 
   8   9   1        8.08       20.11      9.74 o 
   9   9   1      147.27      152.81     13.68 o 
  10   9   1      105.31       84.59     13.27 o 
  11   9   1        3.65        7.88     11.20 o 
  -4  10   1        2.36        0.41     11.40 o 
  -3  10   1        3.35      -11.40     11.40 o 
  -2  10   1        5.49       18.87     10.37 o 
  -1  10   1        0.49      -11.82     11.82 o 
   0  10   1        0.81       -2.49     11.40 o 
   1  10   1        1.25       21.15     11.40 o 
   2  10   1        0.34        7.88     10.37 o 
   3  10   1        0.14       10.78     10.78 o 
   4  10   1        4.21       26.95     10.78 o 
 -25   0   2       32.25       33.38     11.82 o 
 -24   0   2       13.51       23.22     10.37 o 
 -23   0   2       34.95       50.80     10.37 o 
 -22   0   2       46.51       40.64     10.37 o 
 -21   0   2      342.24      337.96     13.89 o 
 -20   0   2      527.21      582.21     17.00 o 
 -19   0   2        9.67        3.94      7.88 o 
 -18   0   2       15.66       17.00      8.50 o 
 -17   0   2     2380.44     2338.58     59.92 o 
 -16   0   2     1246.62     1260.00     37.53 o 
 -15   0   2      123.94      107.82      9.12 o 
 -14   0   2     1578.93     1585.73     43.13 o 
 -13   0   2     1571.79     1541.15     41.68 o 
 -12   0   2     1746.48     1659.34     40.85 o 
 -11   0   2       91.92       87.29      5.60 o 
 -10   0   2     7757.50     7628.64     75.89 o 
  -9   0   2    10301.24    10338.98     82.94 o 
  -8   0   2      100.14       82.11      4.56 o 
  -7   0   2     9888.54     9944.42     71.53 o 
  -6   0   2     9921.84    10087.07     66.56 o 
  -5   0   2    14277.63    14926.58     74.64 o 
  -4   0   2       42.12       64.69      3.52 o 
  -3   0   2     3199.03     3628.44     30.69 o 
  -2   0   2    25572.57    25575.95    239.27 o 
  -1   0   2      666.37      713.46     11.82 o 
   0   0   2    28990.93    25519.35    210.86 o 
   1   0   2      461.61      584.08     10.99 o 
   2   0   2     7395.31     8190.74     42.09 o 
   3   0   2    12643.42    12628.43     58.26 o 
   4   0   2    22716.34    22901.48     86.67 o 
   5   0   2    15548.42    16056.79     79.62 o 
   6   0   2     5407.89     5435.82     50.80 o 
   7   0   2     2113.00     2137.26     34.83 o 
   8   0   2    19140.49    20078.14    110.72 o 
   9   0   2     9143.77     9033.99     79.62 o 
  10   0   2       12.56        6.01      4.56 o 
  11   0   2     5204.88     5625.74     70.29 o 
  12   0   2     2096.44     2090.60     46.65 o 
  13   0   2     1489.82     1528.71     43.13 o 
  14   0   2      371.17      340.04     10.57 o 
  15   0   2     4062.13     3995.85     71.95 o 
  16   0   2      308.51      323.03     11.40 o 
  17   0   2       65.56       51.42      7.88 o 
  18   0   2      224.75      216.05     10.37 o 
  19   0   2      539.26      562.30     19.28 o 
  20   0   2      469.91      513.99     15.97 o 
  21   0   2       82.02       76.72     10.78 o 
  22   0   2      466.56      471.49     16.38 o 
  23   0   2      160.63      173.96     12.86 o 
  24   0   2        9.80       -3.94     10.78 o 
 -25   1   2       18.00       30.48     10.78 o 
 -24   1   2        2.19       -1.04      9.95 o 
 -23   1   2       44.03       57.02     10.99 o 
 -22   1   2      135.89      154.05     11.40 o 
 -21   1   2       66.61       73.61      9.95 o 
 -20   1   2      168.92      195.31     11.40 o 
 -19   1   2      156.37      156.75     10.57 o 
 -18   1   2      227.87      240.31     10.99 o 
 -17   1   2      577.76      546.13     16.59 o 
 -16   1   2      396.41      411.98     13.06 o 
 -15   1   2      680.36      656.85     20.11 o 
 -14   1   2     1200.22     1189.92     35.04 o 
 -13   1   2       16.43       24.47      6.01 o 
 -12   1   2     1102.33     1212.11     32.14 o 
 -11   1   2     2996.81     2951.69     52.04 o 
 -10   1   2        1.81        6.22      4.56 o 
  -9   1   2     3489.16     3693.13     52.25 o 
  -8   1   2     4169.86     4357.86     52.87 o 
  -7   1   2     1827.41     1760.31     32.97 o 
  -6   1   2      214.34      230.98      7.67 o 
  -5   1   2    17624.27    18639.82     88.95 o 
  -4   1   2     8702.15     9037.93     57.85 o 
  -3   1   2     5436.81     5516.68     41.88 o 
  -2   1   2      378.05      451.17     11.61 o 
  -1   1   2    16569.81    16912.68     64.07 o 
   0   1   2     8700.71     8845.52     45.61 o 
   1   1   2     4995.36     5215.21     36.28 o 
   2   1   2     3243.65     3355.17     30.89 o 
   3   1   2    28536.06    28311.17    315.16 o 
   4   1   2     4920.91     5157.16     44.16 o 
   5   1   2     3432.26     3646.27     40.22 o 
   6   1   2     2202.27     2075.47     32.76 o 
   7   1   2     4095.87     4116.31     48.72 o 
   8   1   2     1819.07     1952.72     36.28 o 
   9   1   2     1315.82     1253.78     31.31 o 
  10   1   2     1542.23     1549.66     36.91 o 
  11   1   2     1022.45     1042.71     27.78 o 
  12   1   2       23.31       17.00      5.39 o 
  13   1   2      243.03      261.66      8.92 o 
  14   1   2     2379.80     2339.20     54.74 o 
  15   1   2      116.47      116.73      8.50 o 
  16   1   2      192.88      215.43      9.95 o 
  17   1   2      628.87      618.70     20.32 o 
  18   1   2      427.33      409.50     13.27 o 
  19   1   2        2.26        9.33      8.50 o 
  20   1   2       32.93       20.73      9.33 o 
  21   1   2      103.16      106.99     10.37 o 
  22   1   2       24.97       34.83      9.74 o 
  23   1   2        0.76       16.17      9.74 o 
  24   1   2        0.20      -10.78     10.78 o 
 -24   2   2        2.04        2.90     10.37 o 
 -23   2   2        3.23       19.28      8.92 o 
 -22   2   2        1.55       14.51      9.54 o 
 -21   2   2       16.72       24.47      8.92 o 
 -20   2   2       37.92       44.58      9.54 o 
 -19   2   2       29.23       13.06      9.12 o 
 -18   2   2        4.14        4.56      8.09 o 
 -17   2   2       56.14       49.97      8.50 o 
 -16   2   2      116.82       96.21      8.09 o 
 -15   2   2      216.89      218.54      9.74 o 
 -14   2   2      118.67       95.38      8.09 o 
 -13   2   2      195.37      188.06      9.12 o 
 -12   2   2       32.53       20.53      6.22 o 
 -11   2   2       73.28       85.84      6.22 o 
 -10   2   2       82.22       65.93      5.60 o 
  -9   2   2     1485.26     1460.50     35.66 o 
  -8   2   2      988.30     1075.47     29.65 o 
  -7   2   2     1037.50     1015.76     27.16 o 
  -6   2   2       89.87      145.55      4.77 o 
  -5   2   2     1373.15     1455.94     29.23 o 
  -4   2   2      432.59      528.09     15.76 o 
  -3   2   2     1612.01     1595.68     27.78 o 
  -2   2   2     5008.74     5120.66     46.44 o 
  -1   2   2       99.61       85.84      3.52 o 
   0   2   2     2623.19     2643.16     32.76 o 
   1   2   2     5123.21     4956.87     44.58 o 
   2   2   2      360.60      324.28      9.95 o 
   3   2   2     1087.50     1149.49     23.84 o 
   4   2   2     2002.00     2019.28     31.72 o 
   5   2   2     1276.26     1173.33     26.33 o 
   6   2   2      251.63      233.05      6.84 o 
   7   2   2      692.91      628.03     19.28 o 
   8   2   2      191.34      186.81      6.43 o 
   9   2   2       97.92       77.13      5.39 o 
  10   2   2       35.60       51.01      5.39 o 
  11   2   2        3.06        1.04      5.39 o 
  12   2   2      421.11      417.37     11.82 o 
  13   2   2       44.38       34.63      6.84 o 
  14   2   2        8.82       18.25      6.84 o 
  15   2   2      612.11      612.07     18.87 o 
  16   2   2       98.41      102.22      8.29 o 
  17   2   2       96.30       96.21      8.92 o 
  18   2   2        0.22        4.98      7.88 o 
  19   2   2       25.42       10.78      9.33 o 
  20   2   2       84.51       84.59      9.74 o 
  21   2   2       34.68       33.80      9.74 o 
  22   2   2       21.39       20.53     10.37 o 
  23   2   2        0.07        5.81     10.37 o 
  24   2   2        1.46       10.78     10.16 o 
 -24   3   2        5.39        9.33     10.99 o 
 -23   3   2       13.40       18.87     11.40 o 
 -22   3   2      221.64      210.24     13.48 o 
 -21   3   2      102.09      109.48     11.40 o 
 -20   3   2       41.81       52.25      9.95 o 
 -19   3   2      369.29      375.91     14.10 o 
 -18   3   2      294.24      307.28     12.65 o 
 -17   3   2       51.77       36.91      8.71 o 
 -16   3   2      339.75      368.23     11.61 o 
 -15   3   2     1797.69     1702.05     46.44 o 
 -14   3   2     1089.70      980.09     28.61 o 
 -13   3   2      496.68      519.80     15.34 o 
 -12   3   2     3159.55     3121.50     62.62 o 
 -11   3   2     2985.20     3087.49     59.30 o 
 -10   3   2      722.68      717.60     21.15 o 
  -9   3   2     1471.85     1410.95     38.36 o 
  -8   3   2     9293.12     9295.65     89.78 o 
  -7   3   2     9787.11     9386.47     86.88 o 
  -6   3   2      393.45      389.38     10.99 o 
  -5   3   2    11531.23    11728.57     90.61 o 
  -4   3   2    15286.71    15252.72     99.94 o 
  -3   3   2     5575.49     5592.78     59.71 o 
  -2   3   2     1028.98     1105.74     26.95 o 
  -1   3   2    11830.42    11829.34     82.94 o 
   0   3   2     5550.52     5525.18     56.81 o 
   1   3   2       32.54       46.24      3.52 o 
   2   3   2     1400.94     1381.09     29.23 o 
   3   3   2    16486.32    16453.01    100.14 o 
   4   3   2     5358.92     5280.94     58.88 o 
   5   3   2     3146.99     3172.50     47.27 o 
   6   3   2     6261.54     6054.94     67.39 o 
   7   3   2     5567.06     5716.77     67.80 o 
   8   3   2     1903.21     2034.42     42.50 o 
   9   3   2     2284.93     2234.71     46.86 o 
  10   3   2     6584.16     6771.50     82.31 o 
  11   3   2     1720.25     1751.60     44.79 o 
  12   3   2      291.31      268.92      9.33 o 
  13   3   2      995.72     1136.01     31.52 o 
  14   3   2     1644.55     1643.37     48.31 o 
  15   3   2      373.62      393.12     12.86 o 
  16   3   2      343.79      335.68     11.82 o 
  17   3   2      763.67      731.91     23.01 o 
  18   3   2      229.13      231.18     11.82 o 
  19   3   2       15.74        0.00      8.92 o 
  20   3   2      128.78      134.15     10.78 o 
  21   3   2      224.60      223.51     12.65 o 
  22   3   2       24.28       51.83      9.74 o 
  23   3   2        8.89        9.33     10.16 o 
 -23   4   2        2.86        0.41     10.99 o 
 -22   4   2        1.46       10.37     10.37 o 
 -21   4   2      143.54      156.96     13.06 o 
 -20   4   2      168.16      162.97     12.44 o 
 -19   4   2       42.46       31.72     10.16 o 
 -18   4   2       86.93       88.33     10.16 o 
 -17   4   2      662.82      666.39     19.70 o 
 -16   4   2      488.22      529.34     15.76 o 
 -15   4   2        5.62        0.41      7.67 o 
 -14   4   2      260.59      249.84     10.78 o 
 -13   4   2     1115.40     1090.61     33.38 o 
 -12   4   2     1096.37     1062.82     31.31 o 
 -11   4   2      643.91      626.99     18.04 o 
 -10   4   2     2374.95     2353.10     53.70 o 
  -9   4   2      848.52      786.85     23.22 o 
  -8   4   2      332.66      320.75     10.37 o 
  -7   4   2     2610.98     2661.62     52.87 o 
  -6   4   2     6247.67     6212.93     76.72 o 
  -5   4   2     1181.46     1110.93     29.03 o 
  -4   4   2      875.93      976.15     26.95 o 
  -3   4   2     3076.63     3019.07     50.18 o 
  -2   4   2     6203.09     6206.50     70.50 o 
  -1   4   2     1206.54     1088.74     30.69 o 
   0   4   2     4845.86     5029.23     62.62 o 
   1   4   2     6174.05     5989.83     69.04 o 
   2   4   2     3833.33     3796.59     54.94 o 
   3   4   2      392.09      422.14     13.06 o 
   4   4   2     4406.87     4473.97     61.58 o 
   5   4   2     7876.71     7963.70     83.14 o 
   6   4   2      138.55      131.04      7.05 o 
   7   4   2      739.39      722.58     22.81 o 
   8   4   2     2260.23     2387.51     51.01 o 
   9   4   2     3262.89     3286.12     61.17 o 
  10   4   2       43.40       47.90      7.46 o 
  11   4   2     2407.05     2422.35     56.60 o 
  12   4   2      922.27      899.44     26.54 o 
  13   4   2      200.77      206.92      9.74 o 
  14   4   2      163.94      157.16      9.74 o 
  15   4   2      718.72      735.02     21.98 o 
  16   4   2      787.46      768.61     21.98 o 
  17   4   2       10.72       22.60      8.92 o 
  18   4   2      291.10      265.19     12.65 o 
  19   4   2      363.10      389.18     14.72 o 
  20   4   2       47.90       81.07     10.16 o 
  21   4   2        0.25        4.35      9.74 o 
  22   4   2       94.00       88.12     13.06 o 
 -21   5   2        0.31       -9.95     10.99 o 
 -20   5   2        4.00       21.98      9.95 o 
 -19   5   2        2.95        7.46      9.95 o 
 -18   5   2       33.48       42.30      9.54 o 
 -17   5   2       10.14        6.01      9.54 o 
 -16   5   2      164.55      170.85     11.61 o 
 -15   5   2       25.22       28.41      9.12 o 
 -14   5   2        2.94       12.23      8.09 o 
 -13   5   2       18.14       11.20      8.09 o 
 -12   5   2       30.70       32.76      8.29 o 
 -11   5   2      219.39      219.78     10.37 o 
 -10   5   2      114.08      101.80      8.29 o 
  -9   5   2       30.25       32.34      7.26 o 
  -8   5   2       80.79      103.05      8.29 o 
  -7   5   2      215.33      233.05      9.33 o 
  -6   5   2       16.82       13.89      6.63 o 
  -5   5   2      478.64      456.35     12.86 o 
  -4   5   2       81.90       85.84      7.26 o 
  -3   5   2      488.21      504.46     14.93 o 
  -2   5   2       70.52       85.42      6.63 o 
  -1   5   2      452.77      451.38     13.27 o 
   0   5   2      156.91      181.84      7.67 o 
   1   5   2      336.21      324.90      9.12 o 
   2   5   2        5.31       13.68      5.60 o 
   3   5   2        8.14       24.05      5.60 o 
   4   5   2      704.85      734.81     21.98 o 
   5   5   2       79.09      104.71      7.05 o 
   6   5   2      726.87      715.11     21.36 o 
   7   5   2      195.08      194.28      8.92 o 
   8   5   2       44.96       55.36      7.46 o 
   9   5   2      117.86      122.95      8.29 o 
  10   5   2        7.59       11.82      7.46 o 
  11   5   2      369.93      341.90     11.82 o 
  12   5   2       39.98       20.73      8.29 o 
  13   5   2       20.67       14.72      8.29 o 
  14   5   2       24.40       34.21      8.92 o 
  15   5   2        0.32       12.65      8.92 o 
  16   5   2       18.56       14.72      8.71 o 
  17   5   2        3.06        5.39      8.71 o 
  18   5   2       18.54       11.82      9.74 o 
  19   5   2        0.02       17.62      9.74 o 
  20   5   2       21.21       37.11      9.74 o 
  21   5   2        4.33        1.87     11.20 o 
 -20   6   2      108.82      116.11     13.06 o 
 -19   6   2       38.74       59.09     10.99 o 
 -18   6   2       51.74       57.64     10.99 o 
 -17   6   2      119.23      120.26     12.03 o 
 -16   6   2      161.83      151.36     12.65 o 
 -15   6   2        8.88       10.57      9.12 o 
 -14   6   2      215.32      198.42     11.61 o 
 -13   6   2      385.33      356.00     13.68 o 
 -12   6   2      359.38      337.34     12.65 o 
 -11   6   2       46.59       43.33      8.71 o 
 -10   6   2      862.65      817.54     25.09 o 
  -9   6   2      961.57      857.76     25.09 o 
  -8   6   2        2.77       17.83      6.63 o 
  -7   6   2      636.58      616.21     18.87 o 
  -6   6   2     1058.66     1044.58     32.34 o 
  -5   6   2      452.96      433.96     12.23 o 
  -4   6   2        7.29        8.71      7.26 o 
  -3   6   2     3336.30     3201.32     66.35 o 
  -2   6   2     1345.38     1270.58     37.74 o 
  -1   6   2       32.77       34.00      7.05 o 
   0   6   2      370.97      372.38     11.20 o 
   1   6   2     4051.96     4061.37     72.57 o 
   2   6   2     1183.37     1122.33     35.25 o 
   3   6   2       42.30       63.24      8.09 o 
   4   6   2     1926.85     1929.71     51.42 o 
   5   6   2     2192.64     2130.62     55.77 o 
   6   6   2      284.79      264.36      9.95 o 
   7   6   2      219.65      229.94      9.95 o 
   8   6   2     1027.48     1077.75     33.59 o 
   9   6   2     1444.62     1386.69     41.88 o 
  10   6   2        0.06       10.78      7.46 o 
  11   6   2      326.64      332.37     12.23 o 
  12   6   2      441.05      430.44     14.31 o 
  13   6   2      149.17      138.71     11.20 o 
  14   6   2        0.57       -5.39      8.71 o 
  15   6   2      239.07      255.65     12.65 o 
  16   6   2      159.87      161.52     12.23 o 
  17   6   2        6.52        6.84      9.74 o 
  18   6   2       25.24        8.29     10.78 o 
  19   6   2       74.01       80.24     12.65 o 
 -18   7   2      138.72      130.21     13.89 o 
 -17   7   2        1.94        7.05     11.61 o 
 -16   7   2      156.07      163.18     12.65 o 
 -15   7   2      380.21      373.83     16.17 o 
 -14   7   2      120.56      113.00     11.61 o 
 -13   7   2       11.39       30.27      9.12 o 
 -12   7   2      484.28      429.81     16.17 o 
 -11   7   2      887.55      913.12     25.92 o 
 -10   7   2       81.41       98.90     10.16 o 
  -9   7   2      296.58      315.99     12.65 o 
  -8   7   2     1410.77     1393.94     41.68 o 
  -7   7   2     1140.12     1174.99     35.04 o 
  -6   7   2        5.66       10.57      8.09 o 
  -5   7   2     1254.43     1198.22     37.11 o 
  -4   7   2     2299.71     2261.66     63.86 o 
  -3   7   2      842.07      805.72     24.26 o 
  -2   7   2      383.47      397.06     12.65 o 
  -1   7   2     1623.26     1501.14     43.33 o 
   0   7   2     2196.89     2126.27     59.51 o 
   1   7   2        1.83       -8.09      8.09 o 
   2   7   2      588.03      631.76     18.04 o 
   3   7   2     1248.22     1239.89     35.46 o 
   4   7   2     1058.60      985.90     28.41 o 
   5   7   2        9.77       24.26      7.46 o 
   6   7   2     1730.11     1694.59     48.52 o 
   7   7   2      908.13      908.98     26.75 o 
   8   7   2       73.46       67.18      8.92 o 
   9   7   2      298.31      312.88     12.86 o 
  10   7   2      785.94      811.94     25.09 o 
  11   7   2      412.63      364.71     13.68 o 
  12   7   2        3.72        0.00      9.74 o 
  13   7   2      347.68      373.42     14.72 o 
  14   7   2      402.54      359.11     15.55 o 
  15   7   2       70.65       79.62     11.61 o 
  16   7   2       62.84       80.86     11.20 o 
  17   7   2      133.26      154.68     14.10 o 
 -15   8   2        0.47       -7.46     10.99 o 
 -14   8   2       15.77       27.99     11.61 o 
 -13   8   2       20.20       15.55     10.57 o 
 -12   8   2        3.10       -3.94      9.95 o 
 -11   8   2       32.09       32.76     10.16 o 
 -10   8   2       56.57       68.01     10.99 o 
  -9   8   2       14.69       17.62      9.54 o 
  -8   8   2        0.04        8.50      8.50 o 
  -7   8   2       55.97       52.87     10.16 o 
  -6   8   2      202.28      212.94     12.03 o 
  -5   8   2       16.82       25.71      8.50 o 
  -4   8   2       46.22       39.81      9.54 o 
  -3   8   2       22.90       32.14      9.12 o 
  -2   8   2       48.94       42.71      9.54 o 
  -1   8   2      135.40      123.37     10.57 o 
   0   8   2       89.29       86.05     10.99 o 
   1   8   2      247.21      260.00     13.06 o 
   2   8   2       29.04       36.91      9.54 o 
   3   8   2       12.69       10.99      8.92 o 
   4   8   2      108.74      128.14     10.99 o 
   5   8   2      163.40      154.68     11.40 o 
   6   8   2       17.41        9.95      9.33 o 
   7   8   2       40.01       37.53      9.33 o 
   8   8   2       57.24       65.10     10.37 o 
   9   8   2       44.35       42.30     10.37 o 
  10   8   2        7.70       11.82      9.74 o 
  11   8   2       20.19       18.66      9.74 o 
  12   8   2       46.32       63.65     10.78 o 
  13   8   2        1.78        7.88     10.16 o 
  14   8   2        0.09       -1.45     11.61 o 
  15   8   2       12.35        0.00     11.20 o 
 -11   9   2       36.75       22.39     12.44 o 
 -10   9   2        5.20       26.54     10.57 o 
  -9   9   2       19.16       21.98     11.40 o 
  -8   9   2       99.89      124.61     12.03 o 
  -7   9   2       30.44       41.05     10.57 o 
  -6   9   2        8.54       15.97      9.95 o 
  -5   9   2       33.94       26.95     10.57 o 
  -4   9   2      101.33      105.54     12.03 o 
  -3   9   2       27.93       29.44      9.95 o 
  -2   9   2        9.95       30.89      9.95 o 
  -1   9   2      153.29      186.40     12.44 o 
   0   9   2       90.76       98.49     10.99 o 
   1   9   2        6.06        4.56      9.95 o 
   2   9   2       64.71       79.83     10.99 o 
   3   9   2      126.62      143.69     12.86 o 
   4   9   2       21.21       37.53      9.33 o 
   5   9   2       18.78       30.69      9.95 o 
   6   9   2       92.64      113.21     11.82 o 
   7   9   2       31.80       57.02     10.37 o 
   8   9   2        3.72       -0.41     10.78 o 
   9   9   2       46.88       55.77     11.20 o 
  10   9   2       40.21       65.10     11.20 o 
  11   9   2        3.98       -3.32     11.20 o 
  -4  10   2       21.76       35.25     10.99 o 
  -3  10   2      165.83      170.43     13.89 o 
  -2  10   2      178.19      205.89     14.93 o 
  -1  10   2       26.63       25.30     11.82 o 
   0  10   2       85.31      110.72     12.86 o 
   1  10   2      292.27      301.06     16.79 o 
   2  10   2       89.95       93.10     12.86 o 
   3  10   2        0.41        8.29     11.40 o 
   4  10   2      113.34      119.43     13.27 o 
 -25   1   3       80.12       73.40     12.23 o 
 -24   1   3        8.36        0.00     10.78 o 
 -23   1   3       61.69       65.52     10.99 o 
 -22   1   3       67.13       76.09     10.37 o 
 -21   1   3      200.42      167.95     12.03 o 
 -20   1   3       10.45       19.49      8.50 o 
 -19   1   3      139.20      152.19     10.99 o 
 -18   1   3      840.43      822.72     24.67 o 
 -17   1   3        3.70        9.12      7.46 o 
 -16   1   3        6.08        3.94      7.05 o 
 -15   1   3     1256.69     1223.51     37.32 o 
 -14   1   3     2604.08     2526.85     55.77 o 
 -13   1   3        8.39        8.09      6.63 o 
 -12   1   3     4358.22     4403.68     66.76 o 
 -11   1   3     3386.62     3294.21     55.57 o 
 -10   1   3     3366.31     3342.93     52.66 o 
  -9   1   3      597.61      650.22     18.45 o 
  -8   1   3     8094.02     8466.09     75.06 o 
  -7   1   3    17824.52    18011.79    102.84 o 
  -6   1   3     3663.74     3622.84     43.96 o 
  -5   1   3     5149.18     5501.75     51.01 o 
  -4   1   3    27034.71    27352.64    105.54 o 
  -3   1   3    11037.77    11196.54     63.86 o 
  -2   1   3     2558.29     2646.90     30.48 o 
  -1   1   3    36938.49    35242.54    345.22 o 
   0   1   3    10286.06    10624.08     56.40 o 
   1   1   3    20880.11    20293.77     78.58 o 
   2   1   3     2093.20     2291.31     28.41 o 
   3   1   3    23963.88    23485.76     92.68 o 
   4   1   3    10580.23    10655.38     66.76 o 
   5   1   3      857.99      927.01     22.39 o 
   6   1   3     2009.09     2063.65     34.21 o 
   7   1   3    12084.66    12045.18     85.42 o 
   8   1   3     1723.94     1709.93     34.83 o 
   9   1   3        3.43        1.45      4.56 o 
  10   1   3     6519.14     6822.71     75.47 o 
  11   1   3     4870.14     4867.71     68.21 o 
  12   1   3       23.62       26.33      6.01 o 
  13   1   3      814.63      827.28     23.84 o 
  14   1   3     1883.25     1862.12     50.18 o 
  15   1   3     2102.97     2000.20     54.12 o 
  16   1   3       15.76       24.88      7.46 o 
  17   1   3     1110.56     1133.94     34.63 o 
  18   1   3      813.48      772.13     23.64 o 
  19   1   3       68.17       80.45      9.95 o 
  20   1   3       32.12       36.49      8.29 o 
  21   1   3       61.93       66.56     10.37 o 
  22   1   3      174.66      163.18     12.23 o 
  23   1   3       40.15       44.16     10.78 o 
  24   1   3       57.25       44.99     12.23 o 
 -24   2   3      104.51      123.16     12.86 o 
 -23   2   3       72.55       66.14     11.40 o 
 -22   2   3       23.73       10.99     10.37 o 
 -21   2   3       13.13       19.90      9.54 o 
 -20   2   3      754.11      801.16     25.09 o 
 -19   2   3      503.72      485.38     15.14 o 
 -18   2   3        0.27        3.94      8.09 o 
 -17   2   3      967.62     1017.41     29.86 o 
 -16   2   3      568.57      576.82     17.83 o 
 -15   2   3     1440.96     1535.56     40.64 o 
 -14   2   3      220.26      246.73      9.74 o 
 -13   2   3     3564.57     3483.51     64.90 o 
 -12   2   3     1992.15     1970.97     47.69 o 
 -11   2   3     1112.80     1141.20     30.89 o 
 -10   2   3      810.81      788.10     25.30 o 
  -9   2   3    15044.31    15598.57    112.79 o 
  -8   2   3     2535.59     2214.39     42.09 o 
  -7   2   3       43.79       50.38      4.77 o 
  -6   2   3     3972.42     4129.58     51.21 o 
  -5   2   3     7413.18     7511.70     65.93 o 
  -4   2   3      449.93      419.03     12.03 o 
  -3   2   3     4424.40     4348.95     46.44 o 
  -2   2   3    10523.01    10833.28     70.29 o 
  -1   2   3     1326.25     1275.35     24.88 o 
   0   2   3      637.07      640.89     18.87 o 
   1   2   3    28090.46    27315.32    108.85 o 
   2   2   3    14495.03    14128.53     80.24 o 
   3   2   3     2315.03     2450.75     35.46 o 
   4   2   3     3862.98     3844.70     45.61 o 
   5   2   3    17679.71    18135.37    101.60 o 
   6   2   3     9267.85     9207.12     76.09 o 
   7   2   3       17.10       10.78      4.35 o 
   8   2   3     4503.29     4422.55     58.26 o 
   9   2   3     5723.84     5724.02     69.25 o 
  10   2   3     2041.85     2145.76     45.41 o 
  11   2   3     1049.26     1044.16     29.65 o 
  12   2   3     3017.46     3021.56     58.26 o 
  13   2   3     2053.51     1981.96     50.38 o 
  14   2   3       21.55       44.99      6.84 o 
  15   2   3      868.83      908.56     27.16 o 
  16   2   3      619.12      635.70     19.28 o 
  17   2   3      670.41      702.26     21.77 o 
  18   2   3       32.43       40.43      8.92 o 
  19   2   3      338.93      342.32     13.27 o 
  20   2   3      284.16      306.03     13.27 o 
  21   2   3        7.64       20.53      8.92 o 
  22   2   3       86.64       94.13     11.20 o 
  23   2   3      168.71      148.25     13.68 o 
  24   2   3        9.96       35.66     10.78 o 
 -24   3   3        0.02        7.46     10.99 o 
 -23   3   3        6.00      -10.99     10.99 o 
 -22   3   3       11.33       -6.01      9.95 o 
 -21   3   3       42.71       52.46     10.57 o 
 -20   3   3        4.82        3.11      9.12 o 
 -19   3   3        8.51        9.54      9.12 o 
 -18   3   3       35.23       45.41      8.50 o 
 -17   3   3       33.16       39.60      8.71 o 
 -16   3   3        6.26        6.01      7.05 o 
 -15   3   3      243.38      258.97     10.78 o 
 -14   3   3      304.76      314.33     10.78 o 
 -13   3   3      215.35      228.70      9.74 o 
 -12   3   3      216.14      206.72      9.33 o 
 -11   3   3      848.82      932.82     29.86 o 
 -10   3   3      847.87      915.61     25.92 o 
  -9   3   3       78.48       92.68      6.63 o 
  -8   3   3     3670.11     4008.91     60.34 o 
  -7   3   3      199.12      178.52      6.84 o 
  -6   3   3     1630.20     1692.51     37.94 o 
  -5   3   3      163.26      152.60      6.22 o 
  -4   3   3     4513.74     4736.46     57.85 o 
  -3   3   3     2719.55     2745.38     43.54 o 
  -2   3   3      119.59      111.13      5.18 o 
  -1   3   3     1651.58     1677.38     33.38 o 
   0   3   3     2709.18     2676.34     41.47 o 
   1   3   3     4716.09     4846.35     54.74 o 
   2   3   3     1455.51     1650.84     33.17 o 
   3   3   3      635.89      655.40     19.49 o 
   4   3   3     1981.31     1899.23     36.91 o 
   5   3   3     1376.85     1460.91     33.38 o 
   6   3   3      442.73      499.90     15.34 o 
   7   3   3     1144.80     1179.35     32.14 o 
   8   3   3       87.35      100.14      6.43 o 
   9   3   3       74.86       80.45      6.01 o 
  10   3   3      325.61      339.21     10.37 o 
  11   3   3      235.85      257.10      9.33 o 
  12   3   3      637.97      618.49     16.17 o 
  13   3   3       44.78       32.55      7.46 o 
  14   3   3     1134.09     1077.34     32.97 o 
  15   3   3       25.08       24.67      8.29 o 
  16   3   3       10.54       10.78      7.88 o 
  17   3   3        4.10       15.76      7.46 o 
  18   3   3       58.17       70.70      9.33 o 
  19   3   3       51.29       46.65     10.37 o 
  20   3   3        0.26       12.65      8.71 o 
  21   3   3       12.15       -1.04      9.74 o 
  22   3   3        3.20       -8.29     10.78 o 
  23   3   3        0.77       11.61     10.78 o 
 -23   4   3       15.14       14.31     11.40 o 
 -22   4   3        0.38       -9.95     11.40 o 
 -21   4   3        1.67       25.50      9.54 o 
 -20   4   3       41.12       32.55     10.99 o 
 -19   4   3      144.33      153.43     10.99 o 
 -18   4   3        8.58       -9.12      9.12 o 
 -17   4   3      126.89      105.33     11.20 o 
 -16   4   3      297.98      277.83     11.61 o 
 -15   4   3       15.86       18.87      8.09 o 
 -14   4   3        9.17       21.98      7.26 o 
 -13   4   3      843.08      789.34     23.01 o 
 -12   4   3      769.36      715.74     19.49 o 
 -11   4   3      100.03       98.49      8.29 o 
 -10   4   3      845.10      786.85     24.26 o 
  -9   4   3     1105.66      990.46     31.52 o 
  -8   4   3      834.88      826.25     25.92 o 
  -7   4   3      716.22      708.06     21.77 o 
  -6   4   3     2140.01     2086.87     47.27 o 
  -5   4   3     1672.91     1520.21     38.77 o 
  -4   4   3      742.48      745.39     24.26 o 
  -3   4   3      671.34      676.96     20.73 o 
  -2   4   3     5211.18     5080.65     64.90 o 
  -1   4   3     3233.00     3018.45     50.18 o 
   0   4   3     1113.52     1284.68     33.59 o 
   1   4   3     2504.65     2545.51     46.65 o 
   2   4   3     1780.88     1621.60     37.74 o 
   3   4   3     1095.92     1187.64     33.17 o 
   4   4   3     1545.26     1632.38     40.02 o 
   5   4   3     3721.81     3714.07     58.68 o 
   6   4   3      874.07      860.25     26.75 o 
   7   4   3       63.84       60.96      6.43 o 
   8   4   3      688.12      671.57     19.70 o 
   9   4   3     1523.89     1481.44     42.92 o 
  10   4   3      591.49      575.37     17.83 o 
  11   4   3        0.81       -6.84      6.84 o 
  12   4   3     1699.65     1642.34     42.71 o 
  13   4   3      534.03      485.80     14.72 o 
  14   4   3        0.43       23.64      6.84 o 
  15   4   3      117.42      109.89      9.33 o 
  16   4   3      318.03      314.95     12.65 o 
  17   4   3       41.07       27.99      9.33 o 
  18   4   3       19.40       15.55      9.33 o 
  19   4   3       68.60       64.48     10.78 o 
  20   4   3       30.50       28.82      9.74 o 
  21   4   3       13.54       14.72      9.74 o 
  22   4   3       33.58       42.92     11.61 o 
 -21   5   3       92.35       79.41     12.44 o 
 -20   5   3        1.65      -10.57     10.57 o 
 -19   5   3      163.01      167.32     13.06 o 
 -18   5   3      291.29      296.29     14.10 o 
 -17   5   3      176.39      159.24     12.03 o 
 -16   5   3        8.22       -4.98      9.12 o 
 -15   5   3      891.13      817.54     23.84 o 
 -14   5   3      686.52      669.29     21.36 o 
 -13   5   3      155.66      161.52      9.74 o 
 -12   5   3      437.11      462.57     15.34 o 
 -11   5   3     2199.54     2153.64     58.47 o 
 -10   5   3     1606.52     1605.22     43.13 o 
  -9   5   3       29.07       31.31      7.26 o 
  -8   5   3     2942.22     2887.62     62.41 o 
  -7   5   3     5522.94     5237.81     80.45 o 
  -6   5   3      408.52      424.01     13.89 o 
  -5   5   3      537.99      551.52     16.38 o 
  -4   5   3     6094.00     6523.11     84.80 o 
  -3   5   3     5236.30     4955.83     73.81 o 
  -2   5   3        8.80       26.54      5.60 o 
  -1   5   3     3471.83     3507.98     61.17 o 
   0   5   3     6794.89     6539.28     82.73 o 
   1   5   3     2330.18     2343.35     51.01 o 
   2   5   3      250.42      294.21      9.54 o 
   3   5   3     4803.17     4805.92     72.36 o 
   4   5   3     6031.89     5736.46     80.03 o 
   5   5   3     1139.43     1082.93     32.34 o 
   6   5   3     1875.66     1887.62     49.14 o 
   7   5   3     5156.57     5063.65     79.83 o 
   8   5   3     1421.13     1330.50     37.11 o 
   9   5   3      207.98      202.78      9.33 o 
  10   5   3     1142.67     1150.53     33.59 o 
  11   5   3     1574.99     1471.90     43.75 o 
  12   5   3      309.69      291.31     11.20 o 
  13   5   3      601.88      608.75     19.08 o 
  14   5   3      798.23      812.36     24.05 o 
  15   5   3      481.34      482.06     15.14 o 
  16   5   3        8.91        2.90      8.71 o 
  17   5   3      251.58      221.23     12.65 o 
  18   5   3      484.56      515.24     16.59 o 
  19   5   3       55.43       71.12     10.78 o 
  20   5   3        1.15      -11.20     11.20 o 
  21   5   3      107.04      103.46     13.68 o 
 -20   6   3       38.12       38.98     12.03 o 
 -19   6   3       53.37       60.96     12.44 o 
 -18   6   3       30.99       29.65      9.95 o 
 -17   6   3        3.96       14.51      9.54 o 
 -16   6   3      204.82      211.49     13.06 o 
 -15   6   3      102.04      103.67     11.20 o 
 -14   6   3       56.10       40.64     10.16 o 
 -13   6   3      208.68      234.50     12.23 o 
 -12   6   3      205.36      197.18     10.78 o 
 -11   6   3       27.13       28.61      8.09 o 
 -10   6   3      217.10      221.23     10.78 o 
  -9   6   3      837.52      878.91     26.12 o 
  -8   6   3      300.77      292.35     11.20 o 
  -7   6   3       11.00        8.29      7.26 o 
  -6   6   3      495.67      493.88     13.89 o 
  -5   6   3      868.69      850.92     24.47 o 
  -4   6   3      560.98      528.51     15.34 o 
  -3   6   3      320.54      356.42     11.20 o 
  -2   6   3      603.38      588.01     17.21 o 
  -1   6   3      686.87      649.39     20.32 o 
   0   6   3      174.38      143.69      9.12 o 
   1   6   3     1082.06     1113.00     35.25 o 
   2   6   3     1695.12     1625.13     47.69 o 
   3   6   3        3.79       23.64      7.05 o 
   4   6   3      198.20      207.34      9.54 o 
   5   6   3      211.97      238.65      9.95 o 
   6   6   3      436.92      430.02     11.82 o 
   7   6   3      144.02      122.95      8.92 o 
   8   6   3      425.17      430.44     12.86 o 
   9   6   3      379.20      370.93     12.23 o 
  10   6   3      120.17      125.03      9.33 o 
  11   6   3       15.08        4.35      8.29 o 
  12   6   3      288.07      290.07     12.86 o 
  13   6   3      219.80      222.48     11.82 o 
  14   6   3       14.50       16.59      8.29 o 
  15   6   3       28.93       43.96      9.74 o 
  16   6   3       92.83       91.23     10.78 o 
  17   6   3       88.46       89.78     11.20 o 
  18   6   3        8.49       15.14     10.16 o 
  19   6   3       29.27       30.69     11.61 o 
 -18   7   3        0.26       19.49     10.99 o 
 -17   7   3       39.82       28.61     12.03 o 
 -16   7   3        0.02        9.54      9.95 o 
 -15   7   3        5.27        9.12      9.54 o 
 -14   7   3       14.78        2.07     10.16 o 
 -13   7   3        1.12        9.12      8.50 o 
 -12   7   3       16.35       24.26      9.12 o 
 -11   7   3       14.49       29.44      9.54 o 
 -10   7   3        4.39       -6.01      9.12 o 
  -9   7   3        7.65       20.32      8.71 o 
  -8   7   3       35.16       31.52      9.74 o 
  -7   7   3      193.21      180.39     10.57 o 
  -6   7   3        1.61        5.60      7.67 o 
  -5   7   3       18.71       32.55      8.09 o 
  -4   7   3        2.55       21.77      7.67 o 
  -3   7   3      301.64      302.92     11.61 o 
  -2   7   3       56.27       35.87      8.50 o 
  -1   7   3        8.89       24.67      8.09 o 
   0   7   3      234.68      224.55     10.99 o 
   1   7   3        6.95       14.51      7.05 o 
   2   7   3        3.26       17.62      7.46 o 
   3   7   3        1.57       20.53      7.46 o 
   4   7   3        7.09       23.01      7.46 o 
   5   7   3       21.24       14.51      8.50 o 
   6   7   3      107.21      113.62      9.95 o 
   7   7   3       10.47       24.67      7.88 o 
   8   7   3        7.39       16.79      8.29 o 
   9   7   3       33.80       40.85      8.92 o 
  10   7   3       56.40       77.13      9.74 o 
  11   7   3       56.58       76.09      9.74 o 
  12   7   3        0.30        3.94      9.33 o 
  13   7   3        6.05        8.71      8.71 o 
  14   7   3       25.89       42.09     10.16 o 
  15   7   3       19.14       22.39     10.16 o 
  16   7   3        0.59       11.61     10.16 o 
  17   7   3       42.03       54.94     11.61 o 
 -15   8   3       30.45       43.96     11.40 o 
 -14   8   3        4.59      -10.99     10.99 o 
 -13   8   3      166.23      177.07     12.44 o 
 -12   8   3      300.56      298.36     15.14 o 
 -11   8   3       28.23       34.21     10.57 o 
 -10   8   3       96.50      108.85     10.99 o 
  -9   8   3      346.35      364.92     14.51 o 
  -8   8   3      333.01      334.23     14.72 o 
  -7   8   3       35.03       23.64     10.57 o 
  -6   8   3      467.45      448.68     15.14 o 
  -5   8   3      509.86      494.30     15.55 o 
  -4   8   3       44.07       59.92      9.12 o 
  -3   8   3      356.62      343.98     14.10 o 
  -2   8   3      651.16      724.86     19.08 o 
  -1   8   3      424.71      407.84     14.51 o 
   0   8   3        1.86       -4.98      8.92 o 
   1   8   3      586.88      625.13     19.49 o 
   2   8   3     1081.24     1082.10     34.83 o 
   3   8   3      143.83      136.84     11.40 o 
   4   8   3      153.68      156.96     11.82 o 
   5   8   3      665.42      698.11     20.73 o 
   6   8   3      459.70      448.48     15.34 o 
   7   8   3       65.17       70.08      9.95 o 
   8   8   3      236.45      261.87     13.27 o 
   9   8   3      481.59      506.12     16.79 o 
  10   8   3      106.04      130.00     11.20 o 
  11   8   3       14.10       18.04     10.37 o 
  12   8   3      150.97      156.33     12.65 o 
  13   8   3       85.94       86.46     12.23 o 
  14   8   3        0.04       13.06     10.78 o 
 -11   9   3      167.33      172.51     13.89 o 
 -10   9   3       80.11       91.85     12.44 o 
  -9   9   3       11.42       -1.45     10.99 o 
  -8   9   3      124.94      121.92     13.06 o 
  -7   9   3      219.97      184.95     13.06 o 
  -6   9   3       90.39       73.61     11.40 o 
  -5   9   3        3.30       11.40      9.95 o 
  -4   9   3      411.84      372.80     16.59 o 
  -3   9   3      322.25      341.90     14.93 o 
  -2   9   3        0.76       21.36      9.54 o 
  -1   9   3      109.32      113.00     11.40 o 
   0   9   3      233.28      232.43     13.48 o 
   1   9   3      158.36      168.98     12.44 o 
   2   9   3        1.49        0.41      9.95 o 
   3   9   3      313.79      332.16     14.93 o 
   4   9   3      200.76      191.79     13.27 o 
   5   9   3        4.46        2.90      9.95 o 
   6   9   3       47.13       40.85     11.40 o 
   7   9   3      253.69      256.69     15.14 o 
   8   9   3       80.91       61.79     12.23 o 
   9   9   3        9.57       20.53     11.20 o 
  10   9   3       51.72       68.42     11.82 o 
  -3  10   3        0.40      -10.99     10.99 o 
  -2  10   3        0.67        1.45     10.99 o 
  -1  10   3        0.01        4.98     10.78 o 
   0  10   3        0.01       16.38     10.78 o 
   1  10   3        0.67       -8.92     11.82 o 
   2  10   3        2.71      -11.82     11.82 o 
   3  10   3        0.58       -1.87     10.78 o 
 -25   0   4       14.40       -4.35     10.78 o 
 -24   0   4       21.63       38.98     10.78 o 
 -23   0   4      365.89      432.92     16.38 o 
 -22   0   4      472.25      440.80     15.76 o 
 -21   0   4      152.93      143.06     11.82 o 
 -20   0   4       79.00       77.54     10.37 o 
 -19   0   4     1247.60     1228.07     38.36 o 
 -18   0   4      543.34      537.01     15.55 o 
 -17   0   4      370.39      392.91     12.03 o 
 -16   0   4     1851.58     2026.12     54.12 o 
 -15   0   4     1910.34     1848.85     51.21 o 
 -14   0   4      896.27      808.42     24.05 o 
 -13   0   4     1380.75     1401.82     40.85 o 
 -12   0   4     8576.34     8541.77     90.81 o 
 -11   0   4     6692.92     6458.21     75.89 o 
 -10   0   4      256.40      312.25      9.54 o 
  -9   0   4     4928.19     5051.41     60.75 o 
  -8   0   4    15761.99    15931.55    101.60 o 
  -7   0   4     2152.48     2151.98     36.70 o 
  -6   0   4     9243.58    10095.98     72.36 o 
  -5   0   4    19872.54    20967.42     98.49 o 
  -4   0   4      561.55      557.12     14.93 o 
  -3   0   4    13351.67    14165.44     72.36 o 
  -2   0   4    52222.32    48027.50    426.08 o 
  -1   0   4    31183.13    28982.13    324.07 o 
   0   0   4     5700.37     5850.29     43.96 o 
   1   0   4     1344.04     1377.56     22.81 o 
   2   0   4    23637.10    23885.10     91.64 o 
   3   0   4    45959.23    43334.58    433.75 o 
   4   0   4       88.98       97.66      3.94 o 
   5   0   4     9142.69     9048.92     67.18 o 
   6   0   4    24187.35    24672.78    117.35 o 
   7   0   4      665.05      617.87     19.08 o 
   8   0   4      265.01      207.75      6.01 o 
   9   0   4     7666.08     7199.86     75.26 o 
  10   0   4     8628.80     8168.55     83.77 o 
  11   0   4      959.86      927.43     28.61 o 
  12   0   4     2137.67     2013.27     48.10 o 
  13   0   4     4209.64     4430.85     71.53 o 
  14   0   4     1143.50     1136.64     35.46 o 
  15   0   4      136.89      159.65      8.92 o 
  16   0   4      562.44      548.83     15.34 o 
  17   0   4      960.61      969.73     29.86 o 
  18   0   4      289.08      321.17     11.82 o 
  19   0   4       14.64        6.43      8.50 o 
  20   0   4      479.61      513.99     16.79 o 
  21   0   4      107.39      116.52     10.78 o 
  22   0   4       42.62       44.79     10.37 o 
  23   0   4       29.78       19.70     11.40 o 
  24   0   4        5.56        1.04     11.20 o 
 -24   1   4       17.68       20.73     10.78 o 
 -23   1   4       15.43        7.46      9.95 o 
 -22   1   4       16.03       17.00      9.54 o 
 -21   1   4       80.57       80.66     10.37 o 
 -20   1   4        0.36       -2.49      8.50 o 
 -19   1   4       44.17       42.09      9.54 o 
 -18   1   4      459.88      456.35     13.48 o 
 -17   1   4      328.18      309.56     11.61 o 
 -16   1   4       63.27       61.99      8.09 o 
 -15   1   4      468.43      490.57     16.59 o 
 -14   1   4     1643.84     1643.58     46.65 o 
 -13   1   4      920.50      981.96     27.99 o 
 -12   1   4      443.83      479.37     13.68 o 
 -11   1   4     2758.32     2804.89     52.04 o 
 -10   1   4     1622.51     1641.71     38.36 o 
  -9   1   4     1146.87     1160.06     31.31 o 
  -8   1   4       11.60       12.44      4.15 o 
  -7   1   4     7001.45     7042.91     66.56 o 
  -6   1   4     6081.55     6302.08     60.13 o 
  -5   1   4      501.86      543.02     16.17 o 
  -4   1   4        9.29        7.88      3.11 o 
  -3   1   4    31192.30    31202.73    114.66 o 
  -2   1   4     2360.85     2503.83     32.55 o 
  -1   1   4     3232.55     3453.65     36.28 o 
   0   1   4    14361.62    14604.17     73.61 o 
   1   1   4     3917.07     4002.69     39.81 o 
   2   1   4      913.53      929.50     20.32 o 
   3   1   4      732.16      704.54     18.87 o 
   4   1   4     6814.65     6751.39     56.81 o 
   5   1   4     3615.38     3795.97     44.99 o 
   6   1   4      206.26      207.13      6.01 o 
   7   1   4     2874.44     3013.89     45.61 o 
   8   1   4     2625.83     2553.39     44.16 o 
   9   1   4     1046.80     1082.31     31.31 o 
  10   1   4     1218.40     1278.25     35.66 o 
  11   1   4     2942.42     2904.83     54.12 o 
  12   1   4      755.97      738.75     21.77 o 
  13   1   4       16.86       16.79      7.05 o 
  14   1   4      898.83      891.77     26.33 o 
  15   1   4      630.71      658.10     19.90 o 
  16   1   4      176.73      171.88      9.95 o 
  17   1   4      327.80      314.53     11.82 o 
  18   1   4      189.07      198.63     10.78 o 
  19   1   4       69.01       83.35      9.95 o 
  20   1   4        9.10       -4.35      8.92 o 
  21   1   4       52.47       55.57     10.37 o 
  22   1   4      179.84      182.67     13.68 o 
  23   1   4       28.75       48.52     10.78 o 
  24   1   4        2.96      -11.20     11.20 o 
 -24   2   4        0.19        8.50     10.37 o 
 -23   2   4       19.95       16.38      9.95 o 
 -22   2   4        3.65       -9.95      9.95 o 
 -21   2   4        1.88        7.46      8.50 o 
 -20   2   4        1.89        4.56      8.50 o 
 -19   2   4       87.15       75.89      9.95 o 
 -18   2   4       12.99       13.68      8.09 o 
 -17   2   4       30.08       32.34      8.09 o 
 -16   2   4      558.71      526.23     15.14 o 
 -15   2   4      100.46      107.19      8.71 o 
 -14   2   4       16.61        5.18      7.67 o 
 -13   2   4      389.92      389.18     11.82 o 
 -12   2   4      360.85      307.69      9.33 o 
 -11   2   4     1208.96     1122.33     31.31 o 
 -10   2   4      672.96      709.93     22.60 o 
  -9   2   4      625.86      609.58     20.11 o 
  -8   2   4      970.67      955.01     25.50 o 
  -7   2   4     1619.32     1650.21     35.87 o 
  -6   2   4        6.15       17.83      4.15 o 
  -5   2   4     5583.45     5918.51     60.54 o 
  -4   2   4      478.19      447.02     14.10 o 
  -3   2   4      259.73      253.78      7.88 o 
  -2   2   4      486.19      517.93     16.17 o 
  -1   2   4     3005.01     3014.51     39.19 o 
   0   2   4       57.90       71.12      4.15 o 
   1   2   4     1790.19     1743.93     30.48 o 
   2   2   4     1529.74     1557.53     29.03 o 
   3   2   4     1237.79     1271.82     27.37 o 
   4   2   4      108.21      118.18      4.56 o 
   5   2   4      508.51      520.42     15.76 o 
   6   2   4     2903.85     3086.66     46.03 o 
   7   2   4      448.42      392.29     11.40 o 
   8   2   4      125.22      133.32      6.01 o 
   9   2   4      193.58      193.03      7.46 o 
  10   2   4      803.03      779.18     23.22 o 
  11   2   4      750.81      720.50     20.73 o 
  12   2   4      515.43      561.89     16.79 o 
  13   2   4      249.25      274.52      9.95 o 
  14   2   4      135.18      126.89      8.29 o 
  15   2   4      173.94      147.83      9.95 o 
  16   2   4        1.66        6.43      7.46 o 
  17   2   4        7.33       15.34      7.88 o 
  18   2   4       56.93       64.90      9.33 o 
  19   2   4       11.95        9.74      8.92 o 
  20   2   4       94.14       95.17     10.37 o 
  21   2   4        0.09       -1.04      9.33 o 
  22   2   4        0.29       13.27      9.74 o 
  23   2   4        6.96        6.43     11.20 o 
 -23   3   4        3.53        7.46     10.37 o 
 -22   3   4      156.23      164.01     13.06 o 
 -21   3   4      205.12      205.06     13.06 o 
 -20   3   4       77.44       75.26     10.57 o 
 -19   3   4        0.84       -2.07      8.09 o 
 -18   3   4      402.93      381.30     13.68 o 
 -17   3   4      917.86      855.07     24.88 o 
 -16   3   4       26.09       36.49      7.67 o 
 -15   3   4      321.13      324.07     11.20 o 
 -14   3   4     1085.99      979.89     29.23 o 
 -13   3   4     1863.08     1750.77     49.76 o 
 -12   3   4        0.76       -2.07      6.63 o 
 -11   3   4     3613.07     3601.49     64.90 o 
 -10   3   4     4080.65     3984.86     65.10 o 
  -9   3   4      321.34      274.72      8.29 o 
  -8   3   4      991.13      998.55     29.03 o 
  -7   3   4     9104.48     8913.73     87.91 o 
  -6   3   4     6348.88     6274.51     71.95 o 
  -5   3   4      304.44      389.38     12.03 o 
  -4   3   4     9273.28     9443.90     82.11 o 
  -3   3   4    13984.28    13261.23     95.38 o 
  -2   3   4     5824.04     5578.05     61.58 o 
  -1   3   4      203.60      187.43      6.22 o 
   0   3   4    20183.21    20945.02    116.32 o 
   1   3   4    14539.71    14089.13     95.79 o 
   2   3   4     1504.06     1451.38     32.34 o 
   3   3   4     1598.09     1625.96     35.04 o 
   4   3   4     8684.50     8326.13     77.34 o 
   5   3   4     7493.55     7587.38     76.51 o 
   6   3   4      390.13      393.32     11.40 o 
   7   3   4     5851.17     5723.19     71.12 o 
   8   3   4     5116.05     5197.17     70.08 o 
   9   3   4      125.11      123.78      6.84 o 
  10   3   4     1562.00     1486.42     42.30 o 
  11   3   4     3484.75     3393.94     63.45 o 
  12   3   4      933.74      892.60     26.54 o 
  13   3   4      137.50      134.77      8.92 o 
  14   3   4     1616.02     1626.58     43.33 o 
  15   3   4     1782.07     1767.15     46.65 o 
  16   3   4      341.23      352.48     12.86 o 
  17   3   4      135.41      132.90     10.37 o 
  18   3   4      563.54      568.52     18.66 o 
  19   3   4      389.13      388.76     14.72 o 
  20   3   4        2.28       -0.41      5.81 o 
  21   3   4       40.31       58.06     10.78 o 
  22   3   4      134.05      114.04     13.68 o 
  23   3   4       74.33       83.35     12.65 o 
 -23   4   4       52.36       46.65     12.44 o 
 -22   4   4      103.05       88.12     12.86 o 
 -21   4   4        0.08       -3.94      9.95 o 
 -20   4   4       33.26       15.97     10.57 o 
 -19   4   4      262.58      264.77     13.68 o 
 -18   4   4      110.87      127.31     10.16 o 
 -17   4   4      104.64      104.91     10.57 o 
 -16   4   4      724.29      737.09     21.36 o 
 -15   4   4      474.57      423.39     13.27 o 
 -14   4   4       61.19       62.41      8.09 o 
 -13   4   4      519.27      527.26     14.31 o 
 -12   4   4     3194.90     2968.69     66.76 o 
 -11   4   4      781.68      781.26     24.67 o 
 -10   4   4        5.55       19.70      6.63 o 
  -9   4   4      992.28      964.34     29.03 o 
  -8   4   4     3912.57     3957.28     66.35 o 
  -7   4   4     1295.70     1290.69     34.63 o 
  -6   4   4      927.91      862.12     24.88 o 
  -5   4   4     4437.48     4525.81     65.73 o 
  -4   4   4     1812.24     1794.73     41.88 o 
  -3   4   4        0.09        6.22      4.56 o 
  -2   4   4     2949.89     2859.00     50.80 o 
  -1   4   4     5414.89     5311.21     66.97 o 
   0   4   4     1654.41     1750.98     40.22 o 
   1   4   4     1190.39     1198.84     33.38 o 
   2   4   4     6752.03     6543.84     75.06 o 
   3   4   4     2828.36     2726.51     49.76 o 
   4   4   4       81.92       69.04      6.01 o 
   5   4   4     2441.78     2425.04     48.72 o 
   6   4   4     2682.78     2483.51     51.21 o 
   7   4   4     1767.09     1793.07     44.58 o 
   8   4   4        8.82        7.46      6.01 o 
   9   4   4     3406.41     3482.47     64.69 o 
  10   4   4     2252.45     2114.66     52.25 o 
  11   4   4       43.56       45.82      7.46 o 
  12   4   4      179.60      191.17      9.74 o 
  13   4   4     1040.25     1036.28     32.34 o 
  14   4   4      313.32      311.42     11.20 o 
  15   4   4       21.78       15.76      8.29 o 
  16   4   4      224.75      213.97     11.20 o 
  17   4   4      164.14      162.97     11.20 o 
  18   4   4        5.43       26.33      8.71 o 
  19   4   4       28.74       32.14      9.74 o 
  20   4   4       72.53       94.55     11.20 o 
  21   4   4       30.90       25.92     11.20 o 
  22   4   4        6.65       20.94     10.16 o 
 -21   5   4        0.02       10.99     10.57 o 
 -20   5   4       13.91       26.12     10.57 o 
 -19   5   4        0.00       -5.60      9.95 o 
 -18   5   4        3.08       11.61      9.54 o 
 -17   5   4        9.46        3.52      9.12 o 
 -16   5   4       27.21       25.92      9.12 o 
 -15   5   4        0.53       -6.01      9.12 o 
 -14   5   4        3.32        3.11      8.09 o 
 -13   5   4        0.02       11.20      7.67 o 
 -12   5   4        3.70       -8.29      8.29 o 
 -11   5   4       12.84       34.83      7.26 o 
 -10   5   4        9.91       12.86      7.26 o 
  -9   5   4       22.20        5.18      7.67 o 
  -8   5   4        5.55       -2.07      7.26 o 
  -7   5   4        2.09       20.11      6.63 o 
  -6   5   4       28.30       21.56      7.26 o 
  -5   5   4      175.47      174.37      8.71 o 
  -4   5   4       55.96       53.91      6.63 o 
  -3   5   4      287.12      296.29      9.12 o 
  -2   5   4       58.95       51.63      6.63 o 
  -1   5   4       52.71       67.80      6.63 o 
   0   5   4        9.30       12.65      5.60 o 
   1   5   4        0.12       -3.11      6.01 o 
   2   5   4       89.71       89.57      6.63 o 
   3   5   4        0.84        9.54      6.01 o 
   4   5   4       24.16       34.42      6.43 o 
   5   5   4      127.05      141.41      8.50 o 
   6   5   4       37.96       45.61      7.05 o 
   7   5   4        1.41       -1.04      6.84 o 
   8   5   4       40.40       42.50      7.46 o 
   9   5   4        4.43        9.33      6.84 o 
  10   5   4       30.74       24.05      7.46 o 
  11   5   4       45.21       50.59      7.46 o 
  12   5   4       14.09        8.92      7.88 o 
  13   5   4        6.88       -5.81      7.88 o 
  14   5   4       55.40       47.48      9.33 o 
  15   5   4        0.81       -9.33      9.33 o 
  16   5   4        2.11       11.20      8.71 o 
  17   5   4        1.28        1.45      9.33 o 
  18   5   4        1.49       -4.35      9.74 o 
  19   5   4        2.71        3.94      9.74 o 
  20   5   4        7.68       14.10     10.78 o 
 -20   6   4      118.86      123.57     13.06 o 
 -19   6   4       91.24       99.52     13.06 o 
 -18   6   4       15.29        5.60     10.99 o 
 -17   6   4       20.42       29.23     10.57 o 
 -16   6   4      239.54      231.18     13.68 o 
 -15   6   4      259.49      244.87     13.68 o 
 -14   6   4        8.36       11.20      9.12 o 
 -13   6   4      203.56      193.66     11.61 o 
 -12   6   4      787.41      717.60     19.90 o 
 -11   6   4      235.52      249.01     11.82 o 
 -10   6   4       54.08       64.90      8.09 o 
  -9   6   4      698.18      695.42     19.90 o 
  -8   6   4     1079.33     1027.37     31.31 o 
  -7   6   4      267.31      248.19     10.78 o 
  -6   6   4      371.06      368.86     11.82 o 
  -5   6   4     2038.22     1917.68     54.12 o 
  -4   6   4     1106.67     1021.77     29.65 o 
  -3   6   4      157.90      170.64      9.12 o 
  -2   6   4      407.45      449.93     11.61 o 
  -1   6   4     2521.69     2514.20     59.92 o 
   0   6   4      355.30      357.87     11.20 o 
   1   6   4      530.04      544.27     17.21 o 
   2   6   4     1622.26     1774.20     49.14 o 
   3   6   4     1258.90     1226.21     38.15 o 
   4   6   4        5.45       13.48      7.05 o 
   5   6   4     1234.14     1139.12     33.38 o 
   6   6   4      695.95      756.17     22.39 o 
   7   6   4      415.19      375.91     11.82 o 
   8   6   4       38.72       55.77      8.50 o 
   9   6   4      923.70      918.51     27.58 o 
  10   6   4      721.64      737.71     23.64 o 
  11   6   4       23.64        7.88      8.92 o 
  12   6   4      386.34      421.31     14.72 o 
  13   6   4      349.77      348.12     13.68 o 
  14   6   4      115.82      111.55     10.37 o 
  15   6   4       19.32       20.94      9.74 o 
  16   6   4       82.59       88.33     11.20 o 
  17   6   4      112.16       98.90     12.23 o 
  18   6   4       28.38       40.85     11.20 o 
  19   6   4       33.91       32.55     11.61 o 
 -18   7   4       15.25       11.40     12.03 o 
 -17   7   4       85.10      107.61     13.06 o 
 -16   7   4       13.91       11.61     10.57 o 
 -15   7   4       41.35       33.80     10.57 o 
 -14   7   4      225.51      248.60     13.68 o 
 -13   7   4      160.84      167.74     12.65 o 
 -12   7   4        0.60       -1.45      9.54 o 
 -11   7   4      429.98      479.37     15.14 o 
 -10   7   4      530.59      512.96     15.76 o 
  -9   7   4      122.46      116.73     11.20 o 
  -8   7   4      215.08      218.33     12.23 o 
  -7   7   4      951.56      988.59     30.06 o 
  -6   7   4      564.47      526.64     16.17 o 
  -5   7   4        2.88       17.83      7.67 o 
  -4   7   4      825.70      833.92     25.30 o 
  -3   7   4     1303.19     1219.36     34.42 o 
  -2   7   4      476.05      447.23     13.06 o 
  -1   7   4      250.03      258.14     11.61 o 
   0   7   4     1659.55     1682.97     46.86 o 
   1   7   4      751.95      768.40     23.64 o 
   2   7   4      178.89      174.17      9.95 o 
   3   7   4      304.29      331.12     12.44 o 
   4   7   4     2275.65     2224.55     63.86 o 
   5   7   4      604.75      572.88     17.42 o 
   6   7   4      144.73      146.80     10.37 o 
   7   7   4      652.22      702.67     19.70 o 
   8   7   4      664.79      645.86     18.66 o 
   9   7   4       60.56       72.36      9.74 o 
  10   7   4      167.63      188.26     11.82 o 
  11   7   4      482.79      471.90     15.14 o 
  12   7   4      202.60      181.63     12.23 o 
  13   7   4        0.47       -9.33      9.74 o 
  14   7   4      190.70      186.40     13.27 o 
  15   7   4      270.14      278.87     14.10 o 
  16   7   4        7.68        6.84     11.20 o 
  17   7   4        9.67        7.26     10.78 o 
 -15   8   4       17.15       27.37     11.40 o 
 -14   8   4        0.40      -10.57     10.57 o 
 -13   8   4       20.13       21.56     11.61 o 
 -12   8   4       15.99       30.69     10.57 o 
 -11   8   4       35.64       38.15     10.99 o 
 -10   8   4        1.86        3.11      9.54 o 
  -9   8   4       21.82       27.16     10.57 o 
  -8   8   4      115.67      109.89     11.61 o 
  -7   8   4        2.77       -8.09      9.54 o 
  -6   8   4       11.71       12.03      9.12 o 
  -5   8   4       60.14       53.49     10.16 o 
  -4   8   4       39.45       43.33      9.12 o 
  -3   8   4       41.61       45.20      9.54 o 
  -2   8   4      114.83      101.39     10.99 o 
  -1   8   4      346.28      314.33     13.48 o 
   0   8   4        1.51       15.55      8.92 o 
   1   8   4       20.56       26.54      9.54 o 
   2   8   4       15.82        0.00      9.54 o 
   3   8   4       74.53       55.77      9.95 o 
   4   8   4       21.01       33.80      8.92 o 
   5   8   4        8.63       19.90      8.50 o 
   6   8   4       35.59       14.31     10.37 o 
   7   8   4       17.32       11.40      9.95 o 
   8   8   4        4.97       -3.52      9.33 o 
   9   8   4       65.42       64.90     10.78 o 
  10   8   4       41.20       35.87     10.78 o 
  11   8   4        0.03       -5.81      9.33 o 
  12   8   4        7.19       -2.49      9.74 o 
  13   8   4        2.25        1.45     10.78 o 
  14   8   4       58.29       33.17     12.65 o 
 -11   9   4       13.70       24.47     10.99 o 
 -10   9   4       33.24       20.94     11.40 o 
  -9   9   4       21.00       21.98     10.57 o 
  -8   9   4       14.39       14.93     10.99 o 
  -7   9   4       44.02       71.95     10.99 o 
  -6   9   4       62.39       75.47     11.40 o 
  -5   9   4       27.17       24.05     10.57 o 
  -4   9   4       40.74       52.87     10.99 o 
  -3   9   4      155.31      153.64     13.06 o 
  -2   9   4       59.51       74.23     10.37 o 
  -1   9   4       15.21        4.98     10.37 o 
   0   9   4       72.52       73.61     10.99 o 
   1   9   4       77.72       99.32     11.40 o 
   2   9   4        0.05        6.01      9.95 o 
   3   9   4       12.22       13.27     10.37 o 
   4   9   4       41.71       37.94     10.37 o 
   5   9   4       49.12       41.88     10.78 o 
   6   9   4        1.53        3.94      9.74 o 
   7   9   4       49.95       80.66     11.40 o 
   8   9   4       36.33       34.42     11.82 o 
   9   9   4        2.21       -2.49     10.78 o 
  10   9   4        4.53        5.39     11.20 o 
  -1  10   4      165.68      189.92     14.31 o 
   0  10   4       22.11       35.04     10.78 o 
   1  10   4       41.27       52.25     11.40 o 
 -24   1   5       15.90       25.71     11.40 o 
 -23   1   5       81.60       68.84     11.40 o 
 -22   1   5        1.39       -2.49      8.92 o 
 -21   1   5       99.38       96.21     10.99 o 
 -20   1   5      452.17      419.66     14.93 o 
 -19   1   5       36.83       45.61      9.54 o 
 -18   1   5      199.36      210.45     10.99 o 
 -17   1   5      391.24      401.82     12.65 o 
 -16   1   5     1027.73      987.14     29.23 o 
 -15   1   5       51.78       34.83      7.67 o 
 -14   1   5     1200.41     1197.80     35.46 o 
 -13   1   5     1083.82     1000.83     29.03 o 
 -12   1   5     1322.45     1194.48     33.17 o 
 -11   1   5       83.55       78.17      6.63 o 
 -10   1   5     4249.44     4347.29     63.03 o 
  -9   1   5     1738.71     1720.50     38.98 o 
  -8   1   5       59.39       68.01      5.18 o 
  -7   1   5      318.01      308.52      8.71 o 
  -6   1   5    13307.46    13247.96     90.81 o 
  -5   1   5     2424.85     2287.78     37.53 o 
  -4   1   5      841.83      815.05     22.39 o 
  -3   1   5    14677.98    14684.20     85.42 o 
  -2   1   5     9773.46    10084.58     69.04 o 
  -1   1   5     2135.75     2052.25     31.72 o 
   0   1   5     3526.79     3848.64     41.88 o 
   1   1   5     7528.79     7703.49     59.30 o 
   2   1   5     4827.60     5026.12     49.35 o 
   3   1   5      121.23      126.27      4.56 o 
   4   1   5     1168.52     1033.38     25.71 o 
   5   1   5     8100.34     7998.74     69.25 o 
   6   1   5     1496.94     1585.32     33.17 o 
   7   1   5     1578.29     1535.35     35.25 o 
   8   1   5     6773.79     6808.82     72.78 o 
   9   1   5     1230.06     1246.53     34.63 o 
  10   1   5      128.69      152.81      6.84 o 
  11   1   5      769.24      809.45     23.84 o 
  12   1   5     1589.37     1506.32     44.16 o 
  13   1   5      365.20      398.51     11.40 o 
  14   1   5      366.37      365.54     11.40 o 
  15   1   5      887.99      875.59     27.78 o 
  16   1   5      508.70      521.67     15.34 o 
  17   1   5       35.90       34.63      8.50 o 
  18   1   5      349.00      348.33     13.89 o 
  19   1   5      229.67      249.84     12.23 o 
  20   1   5       31.93       23.22      9.74 o 
  21   1   5        7.42       -3.94      9.74 o 
  22   1   5      159.79      160.27     13.27 o 
  23   1   5      116.90      138.09     12.65 o 
 -24   2   5        0.71        2.90     10.99 o 
 -23   2   5       36.07       47.27     10.37 o 
 -22   2   5      192.84      217.71     12.86 o 
 -21   2   5       52.52       50.38     10.57 o 
 -20   2   5       98.48      121.29     10.99 o 
 -19   2   5      475.21      492.64     15.14 o 
 -18   2   5      335.99      329.67     12.65 o 
 -17   2   5       57.14       63.65      8.09 o 
 -16   2   5      562.02      571.84     17.21 o 
 -15   2   5     3811.23     3714.69     73.19 o 
 -14   2   5      590.49      549.24     14.31 o 
 -13   2   5      163.38      192.83      9.12 o 
 -12   2   5     2230.09     2292.14     52.87 o 
 -11   2   5     6689.35     6732.31     84.39 o 
 -10   2   5      664.66      648.56     18.66 o 
  -9   2   5     4055.43     4366.57     62.62 o 
  -8   2   5     6137.27     6288.19     72.57 o 
  -7   2   5     9427.15     9355.16     84.80 o 
  -6   2   5      750.05      792.66     22.39 o 
  -5   2   5     6583.97     6380.04     65.73 o 
  -4   2   5    22031.69    22265.15    117.98 o 
  -3   2   5     2187.33     2335.89     38.57 o 
  -2   2   5      619.61      577.44     17.62 o 
  -1   2   5     9298.17     9004.55     71.12 o 
   0   2   5    21480.40    20866.03    107.40 o 
   1   2   5      960.46     1064.27     26.33 o 
   2   2   5    12800.82    12947.32     86.25 o 
   3   2   5    13343.50    13347.07     89.36 o 
   4   2   5     1852.92     1789.13     34.83 o 
   5   2   5     1249.04     1207.34     29.65 o 
   6   2   5     9706.88     9824.37     84.59 o 
   7   2   5     7884.99     7619.10     77.54 o 
   8   2   5      618.26      656.02     20.73 o 
   9   2   5     1156.06     1119.63     30.06 o 
  10   2   5     6922.42     6858.17     83.35 o 
  11   2   5     2890.89     2814.43     57.64 o 
  12   2   5       68.61       70.50      7.46 o 
  13   2   5     2082.64     2064.48     52.66 o 
  14   2   5      911.49      881.81     27.16 o 
  15   2   5      405.37      407.42     12.23 o 
  16   2   5       23.12       21.56      7.88 o 
  17   2   5      556.89      555.26     14.72 o 
  18   2   5      447.78      467.34     14.72 o 
  19   2   5        7.77        8.29      8.92 o 
  20   2   5      106.52       94.55     11.20 o 
  21   2   5      102.64      129.17     11.20 o 
  22   2   5       10.37       12.65      9.74 o 
  23   2   5        1.30      -10.78     10.78 o 
 -23   3   5        2.32       -6.43     10.37 o 
 -22   3   5        1.82       -2.07      9.95 o 
 -21   3   5       16.16       19.49      9.95 o 
 -20   3   5       29.04       28.61      9.95 o 
 -19   3   5        2.57        0.41      9.12 o 
 -18   3   5       67.65       67.18     10.16 o 
 -17   3   5       82.38      110.93      9.54 o 
 -16   3   5      234.99      219.99     10.57 o 
 -15   3   5       95.30       77.54      8.71 o 
 -14   3   5       81.85       88.33      8.71 o 
 -13   3   5       90.41       91.85      8.71 o 
 -12   3   5      106.40      106.99      8.29 o 
 -11   3   5        9.25       26.33      6.63 o 
 -10   3   5      331.93      339.00      9.74 o 
  -9   3   5      100.28       83.97      6.63 o 
  -8   3   5       54.63       56.60      5.81 o 
  -7   3   5      304.60      305.20      9.33 o 
  -6   3   5      695.64      748.08     23.84 o 
  -5   3   5      243.72      214.39      7.26 o 
  -4   3   5      436.84      503.01     15.14 o 
  -3   3   5     1809.79     1978.85     39.39 o 
  -2   3   5      403.93      378.81     10.78 o 
  -1   3   5      111.31      120.67      5.60 o 
   0   3   5      135.15      138.71      5.60 o 
   1   3   5      820.03      791.62     22.39 o 
   2   3   5      175.63      196.97      6.01 o 
   3   3   5      253.46      314.95      8.92 o 
   4   3   5     1132.94     1097.86     31.93 o 
   5   3   5      968.69      939.87     26.33 o 
   6   3   5       10.72       22.81      5.39 o 
   7   3   5      458.92      469.83     12.86 o 
   8   3   5      445.03      446.61     13.27 o 
   9   3   5      618.29      584.08     18.25 o 
  10   3   5      297.97      319.10      9.74 o 
  11   3   5        6.64       -2.90      6.84 o 
  12   3   5     1218.86     1273.27     36.91 o 
  13   3   5       61.68       52.04      7.88 o 
  14   3   5      151.44      163.59      9.33 o 
  15   3   5       72.70       59.30      9.33 o 
  16   3   5       20.64       25.92      8.29 o 
  17   3   5        7.94       10.78      8.92 o 
  18   3   5       87.93      103.88     10.37 o 
  19   3   5       85.92      102.63     10.78 o 
  20   3   5       34.54       36.08     10.16 o 
  21   3   5        6.48        7.88      9.74 o 
  22   3   5       20.14       40.85     10.78 o 
 -22   4   5       37.89       65.31     11.40 o 
 -21   4   5       26.83       23.01      9.95 o 
 -20   4   5       28.69       18.04     10.57 o 
 -19   4   5       93.21      111.13     10.99 o 
 -18   4   5      131.09      117.15     10.57 o 
 -17   4   5       17.50       18.25      9.12 o 
 -16   4   5      242.68      245.28     12.23 o 
 -15   4   5      329.85      323.03     12.23 o 
 -14   4   5      321.94      267.68     11.20 o 
 -13   4   5       51.44       51.83      8.29 o 
 -12   4   5      367.30      363.67     11.82 o 
 -11   4   5      642.70      654.36     19.08 o 
 -10   4   5      579.01      563.34     15.97 o 
  -9   4   5        6.21       21.15      7.26 o 
  -8   4   5     2197.38     2161.93     51.21 o 
  -7   4   5      728.49      659.13     20.11 o 
  -6   4   5      245.36      241.76      8.29 o 
  -5   4   5     1503.68     1573.71     41.88 o 
  -4   4   5     1621.67     1661.83     41.88 o 
  -3   4   5      158.84      148.87      6.63 o 
  -2   4   5      588.20      592.37     15.97 o 
  -1   4   5      791.43      730.66     21.98 o 
   0   4   5      973.26      959.15     27.58 o 
   1   4   5      334.79      373.63     10.57 o 
   2   4   5     2453.50     2382.12     48.31 o 
   3   4   5     1225.96     1142.23     30.69 o 
   4   4   5      207.11      204.85      7.46 o 
   5   4   5       18.82       10.99      6.01 o 
   6   4   5     1163.58     1236.78     32.34 o 
   7   4   5     1263.47     1234.08     33.59 o 
   8   4   5        0.41        6.84      6.84 o 
   9   4   5       89.58      104.08      8.29 o 
  10   4   5     1461.84     1452.00     39.81 o 
  11   4   5      289.48      244.25     10.78 o 
  12   4   5      306.01      293.18     11.20 o 
  13   4   5      306.23      332.16     11.20 o 
  14   4   5      128.65      137.67      9.74 o 
  15   4   5        3.70       -8.92      8.92 o 
  16   4   5       26.02       24.47      9.33 o 
  17   4   5       43.19       35.66      9.74 o 
  18   4   5      101.75      108.02     11.20 o 
  19   4   5        1.27        8.71      9.33 o 
  20   4   5       42.36       58.47     10.78 o 
  21   4   5       41.45       44.37     12.23 o 
 -21   5   5       54.48       43.33     12.03 o 
 -20   5   5      102.85      104.50     11.61 o 
 -19   5   5       23.59       17.00     10.57 o 
 -18   5   5       17.49       37.74      9.54 o 
 -17   5   5      273.57      259.59     13.68 o 
 -16   5   5      289.62      288.20     13.68 o 
 -15   5   5        0.01        2.07      8.71 o 
 -14   5   5      355.90      359.11     13.27 o 
 -13   5   5     1092.41     1044.37     33.17 o 
 -12   5   5      147.16      129.59      9.12 o 
 -11   5   5      241.16      228.70     10.78 o 
 -10   5   5     2094.79     2081.27     56.40 o 
  -9   5   5     1646.05     1440.39     42.09 o 
  -8   5   5      256.49      262.49     10.37 o 
  -7   5   5     1809.05     1723.41     49.35 o 
  -6   5   5     1628.11     1602.94     47.90 o 
  -5   5   5     2553.74     2479.37     55.98 o 
  -4   5   5      647.39      693.97     20.11 o 
  -3   5   5     4386.41     4466.30     72.15 o 
  -2   5   5     4306.32     4094.33     69.04 o 
  -1   5   5      275.72      266.85      8.71 o 
   0   5   5     1531.93     1577.44     43.54 o 
   1   5   5     5586.54     5449.30     78.37 o 
   2   5   5     1585.72     1584.07     44.79 o 
   3   5   5       45.34       62.62      7.05 o 
   4   5   5     2802.44     2827.70     60.54 o 
   5   5   5     3480.73     3450.96     65.73 o 
   6   5   5      357.73      372.38     10.99 o 
   7   5   5     1648.40     1642.13     47.48 o 
   8   5   5     2358.55     2375.49     59.30 o 
   9   5   5      440.62      414.68     11.82 o 
  10   5   5       19.56       16.17      7.46 o 
  11   5   5      493.51      505.08     13.68 o 
  12   5   5     1473.16     1424.42     44.16 o 
  13   5   5      235.79      236.16     11.20 o 
  14   5   5      126.36      151.77     10.78 o 
  15   5   5      571.74      544.06     20.11 o 
  16   5   5      278.31      271.61     13.68 o 
  17   5   5        0.03        1.87      9.33 o 
  18   5   5      204.52      200.70     13.68 o 
  19   5   5      122.87      123.57     12.23 o 
  20   5   5       45.94       43.75     11.61 o 
 -19   6   5      110.01      122.54     13.06 o 
 -18   6   5       75.52       62.20     11.61 o 
 -17   6   5        9.45        3.52     10.57 o 
 -16   6   5      141.11      155.30     12.03 o 
 -15   6   5      340.15      372.17     15.14 o 
 -14   6   5       56.76       71.53      9.54 o 
 -13   6   5       20.15       26.33      9.12 o 
 -12   6   5      242.55      239.68     12.65 o 
 -11   6   5      349.60      346.67     12.65 o 
 -10   6   5      125.66      132.70      9.74 o 
  -9   6   5      292.60      298.36     11.82 o 
  -8   6   5      707.89      699.36     20.94 o 
  -7   6   5      453.51      453.04     13.27 o 
  -6   6   5       53.23       62.41      8.09 o 
  -5   6   5      959.75      939.04     26.54 o 
  -4   6   5     2102.98     2047.69     55.57 o 
  -3   6   5       20.10       22.81      7.05 o 
  -2   6   5      249.16      230.15     10.16 o 
  -1   6   5     1551.21     1481.03     40.02 o 
   0   6   5     1291.94     1199.46     33.80 o 
   1   6   5        3.23       -3.52      7.05 o 
   2   6   5      889.34      888.86     27.16 o 
   3   6   5      872.41      780.84     21.56 o 
   4   6   5      387.46      346.88     11.40 o 
   5   6   5        0.93       22.39      7.46 o 
   6   6   5      789.60      795.56     25.30 o 
   7   6   5     1495.23     1424.63     43.54 o 
   8   6   5       26.21       16.79      7.88 o 
   9   6   5      212.45      226.21     10.78 o 
  10   6   5      547.96      512.13     15.34 o 
  11   6   5      229.66      203.19     11.82 o 
  12   6   5        0.10       -0.41      8.92 o 
  13   6   5      191.87      181.01     12.23 o 
  14   6   5      116.47      128.14     10.78 o 
  15   6   5       22.96       22.39      9.74 o 
  16   6   5        7.88        8.29      9.33 o 
  17   6   5      129.85      164.01     12.65 o 
  18   6   5       27.38       18.87     11.20 o 
 -17   7   5       44.33       37.11     12.03 o 
 -16   7   5        3.58       -9.95     11.61 o 
 -15   7   5        0.71        8.09      9.54 o 
 -14   7   5        0.48        1.04      9.12 o 
 -13   7   5       32.14       34.83     10.16 o 
 -12   7   5        8.51        8.50      9.54 o 
 -11   7   5        1.52        4.15      8.71 o 
 -10   7   5       37.05       30.89     10.16 o 
  -9   7   5       85.10       82.73     10.16 o 
  -8   7   5        1.32       12.23      8.71 o 
  -7   7   5       61.05       57.85      9.12 o 
  -6   7   5       14.25       29.44      8.09 o 
  -5   7   5       70.72       66.97      9.12 o 
  -4   7   5       11.25        7.67      8.09 o 
  -3   7   5      221.40      226.62     10.57 o 
  -2   7   5      202.09      204.44     10.57 o 
  -1   7   5        1.43        4.98      8.09 o 
   0   7   5      292.21      312.67     12.03 o 
   1   7   5       47.08       67.18      8.50 o 
   2   7   5       81.83       82.52      9.54 o 
   3   7   5      109.89      123.37      9.54 o 
   4   7   5       54.29       76.72      9.54 o 
   5   7   5      175.64      168.77     10.37 o 
   6   7   5       91.43       89.16     10.37 o 
   7   7   5        0.98        3.94      8.50 o 
   8   7   5       39.12       43.96      9.95 o 
   9   7   5        3.85       -6.84      8.92 o 
  10   7   5        0.47       -8.29      8.92 o 
  11   7   5        7.45       11.20      9.33 o 
  12   7   5        0.86        3.52      9.33 o 
  13   7   5        1.60       11.82      9.33 o 
  14   7   5        7.10       19.08      9.74 o 
  15   7   5       27.84       42.92     11.20 o 
  16   7   5        0.48        9.74     10.78 o 
 -14   8   5       56.66       46.44     12.44 o 
 -13   8   5       23.29       29.65     11.61 o 
 -12   8   5      307.92      345.22     15.55 o 
 -11   8   5      170.34      177.28     13.06 o 
 -10   8   5       34.13       41.68     10.57 o 
  -9   8   5      123.08      154.47     12.03 o 
  -8   8   5      581.45      593.20     17.62 o 
  -7   8   5      218.93      230.77     12.65 o 
  -6   8   5        0.02       -3.52      9.12 o 
  -5   8   5      369.26      365.95     14.51 o 
  -4   8   5      399.68      405.97     14.51 o 
  -3   8   5       86.65       84.80      9.95 o 
  -2   8   5       51.07       73.19      9.95 o 
  -1   8   5      469.89      462.78     15.55 o 
   0   8   5      421.62      418.62     14.51 o 
   1   8   5        0.03        9.54      8.92 o 
   2   8   5      548.08      572.88     17.42 o 
   3   8   5      515.12      546.75     16.38 o 
   4   8   5       34.48       30.27      9.33 o 
   5   8   5      142.19      158.82     11.82 o 
   6   8   5      433.68      482.69     15.76 o 
   7   8   5      291.23      279.08     13.89 o 
   8   8   5        0.18       -9.33      9.33 o 
   9   8   5      200.26      249.84     13.68 o 
  10   8   5      367.64      393.53     15.76 o 
  11   8   5      116.99      111.96     11.82 o 
  12   8   5       27.89       44.37     11.20 o 
  13   8   5       88.16      105.74     12.23 o 
 -10   9   5       53.14       55.77     12.44 o 
  -9   9   5       67.29       62.82     12.44 o 
  -8   9   5        0.59        1.04     11.40 o 
  -7   9   5       83.34      103.46     12.03 o 
  -6   9   5      204.43      219.37     13.48 o 
  -5   9   5       65.54       41.47     11.40 o 
  -4   9   5      100.90      114.87     12.44 o 
  -3   9   5      277.41      290.69     14.93 o 
  -2   9   5      166.41      171.47     12.86 o 
  -1   9   5        5.92       -8.50      9.95 o 
   0   9   5       94.30      133.11     11.40 o 
   1   9   5      380.38      392.08     15.97 o 
   2   9   5      178.08      195.11     12.86 o 
   3   9   5       19.20       30.69     10.78 o 
   4   9   5      136.14      147.21     12.44 o 
   5   9   5      214.60      181.84     13.89 o 
   6   9   5       48.87       39.39     11.40 o 
   7   9   5       48.53       46.65     12.23 o 
   8   9   5      111.44      125.03     13.27 o 
   9   9   5       65.10       38.57     12.23 o 
 -24   0   6       54.76       26.54     12.23 o 
 -23   0   6      120.21      116.73     11.82 o 
 -22   0   6      118.17      118.81     11.82 o 
 -21   0   6       20.28       13.48      9.95 o 
 -20   0   6      105.84       98.07      9.95 o 
 -19   0   6      328.07      348.12     13.06 o 
 -18   0   6      823.38      767.99     24.47 o 
 -17   0   6      335.96      324.90     12.03 o 
 -16   0   6      416.61      414.26     12.44 o 
 -15   0   6     1799.86     1810.28     51.83 o 
 -14   0   6     2171.89     2156.12     54.32 o 
 -13   0   6        7.55       -3.94      6.63 o 
 -12   0   6     2680.03     2758.24     55.57 o 
 -11   0   6     5780.54     5779.38     75.89 o 
 -10   0   6     1951.87     2015.34     44.16 o 
  -9   0   6       77.47       91.85      6.01 o 
  -8   0   6     9807.47    10288.39     88.53 o 
  -7   0   6    15540.61    15917.45    105.33 o 
  -6   0   6      968.60     1065.31     27.58 o 
  -5   0   6     1802.42     1843.46     33.80 o 
  -4   0   6    12140.84    12527.04     83.77 o 
  -3   0   6    11577.02    11502.16     77.96 o 
  -2   0   6      117.38      132.70      4.77 o 
  -1   0   6     4338.70     4002.48     44.99 o 
   0   0   6    27174.69    27145.72    115.07 o 
   1   0   6     3175.36     2834.95     38.15 o 
   2   0   6    11660.25    12075.04     78.79 o 
   3   0   6    16787.27    16235.10     94.34 o 
   4   0   6    13496.70    12925.34     87.29 o 
   5   0   6       13.72       34.42      4.56 o 
   6   0   6     8691.98     8817.94     79.00 o 
   7   0   6     4622.34     4260.83     57.43 o 
   8   0   6     7634.26     7786.43     80.03 o 
   9   0   6      103.90      117.98      6.43 o 
  10   0   6     4636.83     4775.44     69.04 o 
  11   0   6     4593.71     4677.16     71.32 o 
  12   0   6      243.41      226.41      9.54 o 
  13   0   6     1008.27      956.04     29.44 o 
  14   0   6     2107.29     2041.88     54.74 o 
  15   0   6      816.79      778.35     24.47 o 
  16   0   6       71.78       71.95      8.50 o 
  17   0   6      376.82      379.85     12.86 o 
  18   0   6     1020.56     1013.89     31.10 o 
  19   0   6       74.32       64.69     10.37 o 
  20   0   6      130.40      122.33     10.78 o 
  21   0   6      189.27      196.35     12.86 o 
  22   0   6       20.97       33.80     10.37 o 
  23   0   6       36.69       42.09     10.37 o 
 -24   1   6       32.16       33.17     11.82 o 
 -23   1   6      124.99      142.23     12.44 o 
 -22   1   6        0.06       -9.95      9.95 o 
 -21   1   6       17.31       21.98      9.95 o 
 -20   1   6      192.06      211.28     12.03 o 
 -19   1   6      513.97      511.51     15.55 o 
 -18   1   6       19.78       13.06      8.50 o 
 -17   1   6      117.75      118.81      9.54 o 
 -16   1   6      214.89      224.13     10.57 o 
 -15   1   6      287.47      291.31     11.20 o 
 -14   1   6       70.85       63.86      7.67 o 
 -13   1   6      490.21      500.31     15.76 o 
 -12   1   6      758.80      718.02     19.90 o 
 -11   1   6       35.21       35.87      6.22 o 
 -10   1   6     1181.52     1198.42     35.46 o 
  -9   1   6      646.94      601.70     18.45 o 
  -8   1   6     2509.74     2590.71     46.44 o 
  -7   1   6     1216.71     1339.21     33.59 o 
  -6   1   6     3187.28     3209.82     48.31 o 
  -5   1   6     4055.00     4262.49     52.66 o 
  -4   1   6      341.93      388.55     11.40 o 
  -3   1   6     3665.56     3939.45     48.10 o 
  -2   1   6     1817.97     1721.13     32.34 o 
  -1   1   6     3080.14     3169.18     42.50 o 
   0   1   6      635.61      683.39     18.45 o 
   1   1   6     1112.40     1117.15     26.12 o 
   2   1   6     1575.12     1491.60     29.86 o 
   3   1   6      814.40      996.68     25.30 o 
   4   1   6      179.40      127.10      4.98 o 
   5   1   6     5110.76     5239.05     59.30 o 
   6   1   6     2132.70     2107.19     40.02 o 
   7   1   6      105.51       92.47      6.01 o 
   8   1   6     1886.36     1804.06     40.64 o 
   9   1   6     1428.78     1408.25     37.53 o 
  10   1   6       52.08       69.87      6.43 o 
  11   1   6      198.07      198.63      8.50 o 
  12   1   6      886.25      860.04     25.30 o 
  13   1   6      259.94      245.08      9.95 o 
  14   1   6       20.69       16.38      6.84 o 
  15   1   6      349.24      327.18     11.40 o 
  16   1   6      378.66      397.68     12.44 o 
  17   1   6       41.17       44.99      8.29 o 
  18   1   6        3.00       14.31      8.29 o 
  19   1   6       78.36       73.40     10.37 o 
  20   1   6      170.95      167.53     12.86 o 
  21   1   6        0.26        1.87      9.74 o 
  22   1   6       13.05        4.98     10.78 o 
  23   1   6       14.94        0.00     11.82 o 
 -24   2   6        2.16       13.27     10.99 o 
 -23   2   6        1.93       -1.04     10.99 o 
 -22   2   6       19.04       15.97      9.95 o 
 -21   2   6       15.70       11.40      9.54 o 
 -20   2   6        0.04       -1.45      9.12 o 
 -19   2   6        2.01       -3.11      8.50 o 
 -18   2   6       41.47       44.79      9.12 o 
 -17   2   6       42.43       44.99      8.09 o 
 -16   2   6        4.02        3.52      7.67 o 
 -15   2   6       88.17       86.46      8.71 o 
 -14   2   6        4.95        4.15      7.05 o 
 -13   2   6        0.28        9.74      6.63 o 
 -12   2   6       37.45       29.65      7.26 o 
 -11   2   6      182.97      166.08      8.29 o 
 -10   2   6      321.97      298.57      9.33 o 
  -9   2   6        0.04        4.56      5.18 o 
  -8   2   6      627.57      611.65     18.66 o 
  -7   2   6      636.00      610.41     18.25 o 
  -6   2   6       48.12       59.92      5.18 o 
  -5   2   6      518.94      538.46     17.83 o 
  -4   2   6      466.09      401.20     12.44 o 
  -3   2   6      857.54      864.61     23.01 o 
  -2   2   6        6.21        8.92      4.15 o 
  -1   2   6      453.90      489.74     13.48 o 
   0   2   6       68.07      106.16      5.18 o 
   1   2   6      783.96      878.29     25.30 o 
   2   2   6        0.74        3.11      3.94 o 
   3   2   6      486.50      473.56     14.51 o 
   4   2   6      350.86      346.46     10.37 o 
   5   2   6      337.68      361.19     10.99 o 
   6   2   6      275.47      280.12      8.92 o 
   7   2   6      579.40      568.94     17.83 o 
   8   2   6        4.15        8.29      5.39 o 
   9   2   6       52.44       69.46      6.43 o 
  10   2   6     1489.39     1497.41     41.88 o 
  11   2   6       49.16       50.80      7.46 o 
  12   2   6        1.38       13.27      6.84 o 
  13   2   6      244.57      238.44      9.95 o 
  14   2   6      198.47      210.66      9.74 o 
  15   2   6        6.78       12.86      7.46 o 
  16   2   6       31.14       11.40      8.29 o 
  17   2   6        3.56       -7.46      8.92 o 
  18   2   6      189.17      184.53     11.82 o 
  19   2   6        0.13       -6.84      8.92 o 
  20   2   6        4.44        8.29      9.33 o 
  21   2   6        4.30       21.98      9.33 o 
  22   2   6        3.61       -8.71     10.78 o 
  23   2   6        4.62        0.41     11.20 o 
 -23   3   6       45.07       49.76     12.03 o 
 -22   3   6       19.78        7.05     10.37 o 
 -21   3   6       18.45       10.57      9.95 o 
 -20   3   6      236.86      215.63     12.44 o 
 -19   3   6      252.77      236.57     13.06 o 
 -18   3   6        0.27       12.65      8.50 o 
 -17   3   6      353.30      345.22     13.06 o 
 -16   3   6      590.50      572.46     17.83 o 
 -15   3   6      451.42      438.11     12.65 o 
 -14   3   6       59.94       86.88      8.71 o 
 -13   3   6     1673.05     1719.05     51.83 o 
 -12   3   6     1871.25     1837.44     51.42 o 
 -11   3   6        2.16       -3.11      7.26 o 
 -10   3   6     1738.47     1676.55     45.41 o 
  -9   3   6     2280.92     2245.69     50.80 o 
  -8   3   6     1342.21     1295.04     33.17 o 
  -7   3   6      285.38      289.24      8.92 o 
  -6   3   6     3518.15     3438.10     56.60 o 
  -5   3   6     3622.47     3550.69     56.19 o 
  -4   3   6     1382.21     1337.34     35.25 o 
  -3   3   6     2660.39     2718.64     48.10 o 
  -2   3   6    12180.56    12168.55     97.45 o 
  -1   3   6     1122.99      985.48     29.65 o 
   0   3   6     1928.89     2099.73     41.26 o 
   1   3   6     3969.15     3774.62     54.74 o 
   2   3   6     8109.86     8005.17     79.62 o 
   3   3   6     1122.72     1122.74     31.52 o 
   4   3   6     2983.63     2918.30     50.80 o 
   5   3   6     6444.67     6321.57     75.47 o 
   6   3   6     4102.26     4076.71     62.41 o 
   7   3   6        2.82        2.90      5.39 o 
   8   3   6     1856.40     1871.24     45.82 o 
   9   3   6     2632.31     2569.35     55.57 o 
  10   3   6      330.94      337.13     10.37 o 
  11   3   6       79.17       91.85      8.29 o 
  12   3   6      772.24      843.25     23.64 o 
  13   3   6      927.34      909.39     27.99 o 
  14   3   6        0.23       -5.81      7.46 o 
  15   3   6      763.40      779.80     24.05 o 
  16   3   6      513.63      539.08     15.76 o 
  17   3   6        6.20        3.52      8.92 o 
  18   3   6       93.53      109.48     10.37 o 
  19   3   6      188.24      182.67     12.65 o 
  20   3   6      138.63      150.74     11.61 o 
  21   3   6        2.02        8.29      9.74 o 
  22   3   6       47.71       61.79     11.61 o 
 -22   4   6       94.37      131.45     12.86 o 
 -21   4   6       46.23       36.49     10.57 o 
 -20   4   6        0.49       -0.41      9.95 o 
 -19   4   6      207.10      227.45     13.06 o 
 -18   4   6      302.28      332.99     14.10 o 
 -17   4   6      134.97      110.93     11.20 o 
 -16   4   6       87.20       94.34     10.16 o 
 -15   4   6      342.10      354.34     12.23 o 
 -14   4   6      898.16      880.78     26.54 o 
 -13   4   6       18.59       24.67      8.29 o 
 -12   4   6     1087.34     1042.92     30.27 o 
 -11   4   6     1298.71     1286.54     39.19 o 
 -10   4   6      769.42      774.83     23.64 o 
  -9   4   6        0.20        6.22      7.26 o 
  -8   4   6     4752.81     4603.56     75.47 o 
  -7   4   6     4934.29     4801.78     75.06 o 
  -6   4   6      595.56      590.09     17.00 o 
  -5   4   6     1683.19     1771.30     44.99 o 
  -4   4   6     4531.52     4569.56     68.63 o 
  -3   4   6     4948.04     4903.16     70.08 o 
  -2   4   6       41.19       40.02      5.60 o 
  -1   4   6     2063.67     2094.96     46.03 o 
   0   4   6     6494.91     6348.11     78.37 o 
   1   4   6     1232.36     1252.75     36.91 o 
   2   4   6      185.50      206.51      7.46 o 
   3   4   6     5680.97     5787.05     75.68 o 
   4   4   6     3365.17     3258.55     57.85 o 
   5   4   6        0.43       -1.04      6.01 o 
   6   4   6     1111.99     1126.68     33.17 o 
   7   4   6     2213.44     2204.43     51.83 o 
   8   4   6     3175.15     3082.72     62.62 o 
   9   4   6      384.60      373.42     12.23 o 
  10   4   6     1681.31     1636.53     42.30 o 
  11   4   6     1307.47     1246.32     35.46 o 
  12   4   6       41.39       34.42      7.88 o 
  13   4   6      104.05      104.91      9.33 o 
  14   4   6      901.16      819.41     25.50 o 
  15   4   6      604.84      585.73     17.62 o 
  16   4   6        0.00       -9.33      9.33 o 
  17   4   6      195.94      218.33     12.65 o 
  18   4   6      178.64      190.34     12.65 o 
  19   4   6      168.16      167.12     12.65 o 
  20   4   6        5.37       15.55     10.16 o 
  21   4   6       63.47       51.63     12.23 o 
 -21   5   6        0.27        7.46     10.99 o 
 -20   5   6        0.86        7.05     10.99 o 
 -19   5   6       17.32       10.99     10.99 o 
 -18   5   6        0.12       -4.98      9.12 o 
 -17   5   6        0.72       -3.94      9.12 o 
 -16   5   6       22.20       31.93      9.54 o 
 -15   5   6        9.33       -1.04      9.12 o 
 -14   5   6        0.39        1.45      8.09 o 
 -13   5   6       20.70       22.39      8.71 o 
 -12   5   6        7.54        8.71      7.67 o 
 -11   5   6       38.02       20.53      8.29 o 
 -10   5   6        3.49        0.00      7.26 o 
  -9   5   6       17.10       33.38      7.26 o 
  -8   5   6      317.87      314.74     10.78 o 
  -7   5   6       97.88       80.66      8.29 o 
  -6   5   6      124.49      116.73      8.71 o 
  -5   5   6       39.94       37.94      7.67 o 
  -4   5   6       96.48       90.19      8.29 o 
  -3   5   6        9.56       -4.15      7.26 o 
  -2   5   6      106.91      119.43      8.71 o 
  -1   5   6        7.38        4.56      7.05 o 
   0   5   6       10.74       27.78      6.63 o 
   1   5   6        5.83       13.68      6.63 o 
   2   5   6        1.39       16.17      6.63 o 
   3   5   6       38.36       27.16      7.46 o 
   4   5   6       70.55       71.32      7.46 o 
   5   5   6       55.96       57.23      7.46 o 
   6   5   6       12.79       14.31      7.46 o 
   7   5   6      124.86      104.50      8.50 o 
   8   5   6       55.08       60.75      7.46 o 
   9   5   6      112.45      105.95      8.92 o 
  10   5   6       11.01       -7.88      7.88 o 
  11   5   6        0.60        6.43      7.88 o 
  12   5   6       14.01       -1.04      8.29 o 
  13   5   6        1.54        2.49      8.29 o 
  14   5   6       13.55       24.05      8.29 o 
  15   5   6        3.44       -1.45      8.71 o 
  16   5   6        4.42        0.41      9.33 o 
  17   5   6        1.74       -4.35     10.16 o 
  18   5   6       19.32       -1.45     11.20 o 
  19   5   6        0.49        2.49     10.16 o 
  20   5   6        3.57       -1.04     11.20 o 
 -19   6   6        6.03       12.03     11.40 o 
 -18   6   6       85.85       96.83     12.44 o 
 -17   6   6       53.25       43.75     10.99 o 
 -16   6   6       37.43       34.21     10.57 o 
 -15   6   6      161.50      160.27     12.65 o 
 -14   6   6      277.51      263.53     13.68 o 
 -13   6   6       38.13       27.37     10.16 o 
 -12   6   6      200.19      212.73     11.61 o 
 -11   6   6      462.13      490.57     14.72 o 
 -10   6   6      334.62      323.86     12.86 o 
  -9   6   6       33.19       30.06      8.09 o 
  -8   6   6      565.63      544.47     17.83 o 
  -7   6   6     1148.16     1156.54     34.83 o 
  -6   6   6      315.86      300.85     11.20 o 
  -5   6   6      685.46      666.80     19.90 o 
  -4   6   6      716.51      686.71     19.90 o 
  -3   6   6      330.41      307.28     11.20 o 
  -2   6   6       80.29       90.81      8.71 o 
  -1   6   6      674.58      715.74     22.19 o 
   0   6   6     1390.51     1319.92     39.81 o 
   1   6   6      290.27      281.36     10.57 o 
   2   6   6      280.71      301.06     10.99 o 
   3   6   6     1547.35     1637.77     43.54 o 
   4   6   6      482.76      531.20     15.97 o 
   5   6   6        4.46       45.82      7.46 o 
   6   6   6      274.93      299.61     11.40 o 
   7   6   6     1239.48     1248.81     37.53 o 
   8   6   6      334.84      333.19     12.44 o 
   9   6   6       75.69       89.57      9.95 o 
  10   6   6      721.69      744.76     20.11 o 
  11   6   6      355.06      357.25     13.68 o 
  12   6   6       29.61       25.50      8.92 o 
  13   6   6      101.10      120.26     11.20 o 
  14   6   6      226.77      243.83     13.27 o 
  15   6   6       49.64       38.57     10.16 o 
  16   6   6       15.98       17.62     10.16 o 
  17   6   6       92.11      114.87     13.06 o 
  18   6   6       87.11      104.50     12.65 o 
 -17   7   6      125.62      126.48     13.48 o 
 -16   7   6      189.49      187.85     15.14 o 
 -15   7   6       47.69       58.68     10.57 o 
 -14   7   6        8.34        1.45     10.16 o 
 -13   7   6      325.33      324.90     15.14 o 
 -12   7   6      320.29      309.14     13.68 o 
 -11   7   6        0.06        1.04      9.12 o 
 -10   7   6      285.79      283.64     13.68 o 
  -9   7   6      554.92      539.29     16.17 o 
  -8   7   6      209.24      203.81     11.61 o 
  -7   7   6       53.06       57.85      9.54 o 
  -6   7   6      912.23      919.14     29.44 o 
  -5   7   6      956.15     1004.15     29.86 o 
  -4   7   6       96.36       81.07      9.54 o 
  -3   7   6      257.01      274.52     11.61 o 
  -2   7   6     2101.15     2139.12     63.65 o 
  -1   7   6      656.67      637.36     20.11 o 
   0   7   6       30.95       44.16      9.12 o 
   1   7   6      683.84      698.73     20.11 o 
   2   7   6     1180.68     1123.57     36.49 o 
   3   7   6      376.04      345.63     12.44 o 
   4   7   6      367.29      383.58     12.86 o 
   5   7   6      710.56      755.75     22.39 o 
   6   7   6      555.32      505.49     15.34 o 
   7   7   6        9.42        2.07      8.92 o 
   8   7   6      261.09      301.06     12.86 o 
   9   7   6      500.62      516.48     15.76 o 
  10   7   6      108.42       99.11     10.37 o 
  11   7   6       11.18       32.34      9.74 o 
  12   7   6      202.31      217.29     13.27 o 
  13   7   6      253.83      219.37     13.68 o 
  14   7   6        0.05        8.71      9.74 o 
  15   7   6       74.19       54.12     13.06 o 
  16   7   6       77.11       78.79     12.65 o 
 -14   8   6        4.70        2.90     11.40 o 
 -13   8   6        8.77       29.03     11.61 o 
 -12   8   6       13.38       47.69     10.57 o 
 -11   8   6       91.27       97.45     12.03 o 
 -10   8   6       22.62       28.61     10.57 o 
  -9   8   6        5.71       -7.05     10.57 o 
  -8   8   6       96.89       97.03     12.03 o 
  -7   8   6      107.71      116.32     11.61 o 
  -6   8   6       21.40       23.22      9.54 o 
  -5   8   6       40.19       26.12     10.16 o 
  -4   8   6       57.62       41.68     10.57 o 
  -3   8   6      223.16      219.37     12.03 o 
  -2   8   6        4.55        9.12      9.12 o 
  -1   8   6      134.05      149.70     11.61 o 
   0   8   6       25.72       29.03      9.54 o 
   1   8   6       35.33       37.94      9.54 o 
   2   8   6        1.78       -2.90      9.54 o 
   3   8   6      133.56      119.22     11.40 o 
   4   8   6      178.18      170.02     12.44 o 
   5   8   6       24.95       20.73      9.33 o 
   6   8   6       48.92       40.43     10.78 o 
   7   8   6      132.43      133.53     11.82 o 
   8   8   6       62.23       42.71     10.78 o 
   9   8   6        0.89       -5.39      9.74 o 
  10   8   6       22.99       12.23     10.78 o 
  11   8   6       21.50        6.84     11.20 o 
  12   8   6       23.30       -9.74     12.23 o 
  13   8   6        0.48        9.74     11.20 o 
 -10   9   6       36.74       57.23     12.03 o 
  -9   9   6       85.46      109.27     13.06 o 
  -8   9   6        4.05        9.54     10.57 o 
  -7   9   6        9.23       25.92     10.99 o 
  -6   9   6       74.21       72.78     11.40 o 
  -5   9   6       85.98       91.85     12.03 o 
  -4   9   6        0.59        7.46     10.57 o 
  -3   9   6       99.99      137.05     12.03 o 
  -2   9   6      144.06      157.37     12.86 o 
  -1   9   6       26.68       22.81     10.99 o 
   0   9   6        6.56        0.00     10.37 o 
   1   9   6       68.73       82.73     11.82 o 
   2   9   6       80.92       99.11     11.82 o 
   3   9   6       47.05       61.79     10.78 o 
   4   9   6        8.20       10.37      9.95 o 
   5   9   6      136.79      157.58     13.89 o 
   6   9   6       64.69       78.17     11.82 o 
   7   9   6        3.48        4.35     10.78 o 
   8   9   6       56.16       54.94     12.65 o 
 -24   1   7        1.31      -11.40     11.40 o 
 -23   1   7      141.47      136.22     13.48 o 
 -22   1   7      115.93      127.31     12.03 o 
 -21   1   7        0.83       -8.92      9.54 o 
 -20   1   7      562.27      591.95     18.04 o 
 -19   1   7      125.99      147.83     10.99 o 
 -18   1   7       76.42       82.94      9.54 o 
 -17   1   7       14.63       22.19      8.09 o 
 -16   1   7      753.38      759.90     20.73 o 
 -15   1   7      940.42      892.18     27.78 o 
 -14   1   7        0.33       -1.45      6.63 o 
 -13   1   7      557.58      541.78     17.83 o 
 -12   1   7     4012.54     3993.36     68.84 o 
 -11   1   7      577.81      514.62     16.38 o 
 -10   1   7      583.74      655.81     18.87 o 
  -9   1   7     3509.41     3600.66     58.47 o 
  -8   1   7     2929.70     2986.93     52.04 o 
  -7   1   7      650.65      689.20     20.11 o 
  -6   1   7     2080.75     2125.23     41.47 o 
  -5   1   7     5758.67     6075.46     66.56 o 
  -4   1   7     6206.73     6357.44     66.35 o 
  -3   1   7     3153.57     3526.43     49.14 o 
  -2   1   7     7581.75     7534.93     69.25 o 
  -1   1   7     5321.35     5415.92     58.88 o 
   0   1   7     2379.43     2507.98     40.22 o 
   1   1   7     5306.03     5136.63     56.81 o 
   2   1   7    15882.34    15916.00    100.56 o 
   3   1   7     3982.02     3800.12     51.01 o 
   4   1   7     1011.72     1117.97     29.65 o 
   5   1   7     4809.66     4861.07     60.75 o 
   6   1   7     8340.41     8049.33     80.03 o 
   7   1   7     2066.80     2153.22     44.99 o 
   8   1   7      762.31      748.50     22.81 o 
   9   1   7     2112.64     2065.93     47.48 o 
  10   1   7     1579.44     1513.37     42.50 o 
  11   1   7      204.68      206.30      8.92 o 
  12   1   7      439.99      436.04     14.31 o 
  13   1   7     1259.93     1346.46     40.02 o 
  14   1   7      573.94      539.50     17.21 o 
  15   1   7       84.85       83.97      8.92 o 
  16   1   7      268.92      268.30     11.82 o 
  17   1   7      333.63      364.50     13.27 o 
  18   1   7        9.70        0.41      8.92 o 
  19   1   7       49.14       46.65      9.74 o 
  20   1   7      127.13      122.74     11.82 o 
  21   1   7       47.83       55.36     10.37 o 
  22   1   7        3.74        6.43     10.37 o 
 -23   2   7        0.23       -3.52     10.99 o 
 -22   2   7       76.69       90.19     11.40 o 
 -21   2   7      156.17      159.24     12.03 o 
 -20   2   7       40.68       39.60      9.54 o 
 -19   2   7       18.40       30.69      9.12 o 
 -18   2   7      186.06      199.05     11.61 o 
 -17   2   7      845.40      814.64     25.30 o 
 -16   2   7       10.92        4.56      8.09 o 
 -15   2   7     1478.96     1482.48     43.75 o 
 -14   2   7     1106.75     1133.53     33.59 o 
 -13   2   7      169.11      165.04      9.74 o 
 -12   2   7        5.48        1.45      7.26 o 
 -11   2   7     3574.22     3701.63     66.35 o 
 -10   2   7     4205.54     4188.88     68.01 o 
  -9   2   7      822.75      806.97     24.88 o 
  -8   2   7     1688.76     1634.46     42.50 o 
  -7   2   7     7626.22     7506.73     82.11 o 
  -6   2   7     4299.53     3990.87     59.30 o 
  -5   2   7      383.32      342.52     10.99 o 
  -4   2   7    10086.60    10264.76     89.16 o 
  -3   2   7     4067.30     4107.60     55.57 o 
  -2   2   7     4033.09     4219.77     55.98 o 
  -1   2   7     1246.25     1342.32     32.97 o 
   0   2   7     9869.78     9940.89     84.18 o 
   1   2   7     9692.29     9657.25     82.94 o 
   2   2   7       15.77       26.12      4.98 o 
   3   2   7     5480.22     5560.22     65.31 o 
   4   2   7     5434.79     5190.12     64.07 o 
   5   2   7     1372.26     1243.42     33.59 o 
   6   2   7       13.37       15.34      5.39 o 
   7   2   7     5587.41     5511.71     72.57 o 
   8   2   7     3587.95     3599.00     61.17 o 
   9   2   7       10.33        5.39      6.43 o 
  10   2   7     1231.32     1290.69     35.87 o 
  11   2   7     4363.60     4351.43     73.40 o 
  12   2   7     1337.82     1361.18     38.36 o 
  13   2   7      502.93      528.92     16.17 o 
  14   2   7     1066.65     1047.48     33.38 o 
  15   2   7     1224.17     1287.58     37.74 o 
  16   2   7      314.33      322.21     12.23 o 
  17   2   7      166.51      172.30     11.20 o 
  18   2   7      537.04      556.71     16.59 o 
  19   2   7      176.00      168.98     12.23 o 
  20   2   7       16.38       21.98      9.74 o 
  21   2   7       57.75       79.20     10.16 o 
  22   2   7      107.93      134.56     12.65 o 
 -23   3   7       36.45       27.37     11.82 o 
 -22   3   7       16.45       36.28     10.99 o 
 -21   3   7        5.00       -7.46      9.95 o 
 -20   3   7       26.23       36.70      9.95 o 
 -19   3   7        4.37       -7.46      9.54 o 
 -18   3   7      105.56       95.38     10.57 o 
 -17   3   7        0.15        4.98      8.50 o 
 -16   3   7      130.14      127.93     10.16 o 
 -15   3   7        2.45        4.56      8.09 o 
 -14   3   7       29.48       23.01      7.67 o 
 -13   3   7        4.29        9.74      7.67 o 
 -12   3   7      507.58      520.21     14.93 o 
 -11   3   7      407.91      389.80     11.82 o 
 -10   3   7       26.99       29.44      7.26 o 
  -9   3   7      580.18      590.09     17.62 o 
  -8   3   7      500.28      506.32     15.55 o 
  -7   3   7      100.39      112.59      7.26 o 
  -6   3   7        5.20        3.11      5.81 o 
  -5   3   7      537.78      562.51     17.62 o 
  -4   3   7      255.25      263.74      8.29 o 
  -3   3   7        1.39       -3.11      5.18 o 
  -2   3   7      115.12      108.02      6.22 o 
  -1   3   7     1525.86     1512.75     37.32 o 
   0   3   7       90.96       63.65      5.60 o 
   1   3   7       39.85       29.44      4.98 o 
   2   3   7      874.27      768.40     22.60 o 
   3   3   7     1295.99     1336.10     36.49 o 
   4   3   7      152.66      164.21      7.05 o 
   5   3   7      561.60      513.99     14.93 o 
   6   3   7      695.03      695.42     21.77 o 
   7   3   7      539.56      505.91     15.34 o 
   8   3   7      410.78      393.32     10.78 o 
   9   3   7       17.07       17.21      7.46 o 
  10   3   7      216.62      211.49      9.33 o 
  11   3   7      365.32      381.71     11.82 o 
  12   3   7      271.59      241.97     10.37 o 
  13   3   7        1.81        1.04      7.26 o 
  14   3   7       51.70       44.16      8.29 o 
  15   3   7      102.99       78.37      9.74 o 
  16   3   7       12.05       17.62      7.88 o 
  17   3   7       76.85       81.28     10.37 o 
  18   3   7        0.12        6.84      9.33 o 
  19   3   7        0.09        0.41      9.33 o 
  20   3   7        0.71        7.26      9.33 o 
  21   3   7        0.13      -10.78     10.78 o 
 -22   4   7       15.56       10.37     10.99 o 
 -21   4   7       17.45       24.88     10.99 o 
 -20   4   7        2.56       -9.54      9.54 o 
 -19   4   7        0.75        2.07      9.12 o 
 -18   4   7       94.90       73.19     10.57 o 
 -17   4   7       55.57       52.04      9.54 o 
 -16   4   7       20.02       30.89      8.71 o 
 -15   4   7      173.02      152.60     10.78 o 
 -14   4   7      319.98      290.90     12.23 o 
 -13   4   7       27.18       29.65      8.09 o 
 -12   4   7        1.81        3.11      7.67 o 
 -11   4   7      228.51      216.88     10.37 o 
 -10   4   7     2089.78     1913.74     53.08 o 
  -9   4   7        8.23        9.33      7.67 o 
  -8   4   7      717.78      707.44     19.70 o 
  -7   4   7     1476.15     1445.99     39.19 o 
  -6   4   7     1089.12     1021.15     29.44 o 
  -5   4   7      107.23      122.33      7.67 o 
  -4   4   7      624.74      608.54     19.08 o 
  -3   4   7     1563.69     1594.03     42.71 o 
  -2   4   7      382.97      368.86     10.78 o 
  -1   4   7       13.73       24.05      6.22 o 
   0   4   7     1368.17     1370.72     40.64 o 
   1   4   7     1884.41     2033.79     47.07 o 
   2   4   7        6.11       13.06      5.60 o 
   3   4   7     1383.52     1394.57     40.64 o 
   4   4   7     1706.89     1723.82     45.41 o 
   5   4   7      283.18      315.57      9.54 o 
   6   4   7      252.31      260.21      9.33 o 
   7   4   7     1176.73     1144.72     35.66 o 
   8   4   7     1022.09     1041.26     30.06 o 
   9   4   7      106.13      107.40      8.92 o 
  10   4   7      715.05      700.39     20.11 o 
  11   4   7      360.62      380.47     12.86 o 
  12   4   7      273.08      283.02     11.20 o 
  13   4   7       10.68       12.65      7.26 o 
  14   4   7      150.56      150.74     10.78 o 
  15   4   7      259.77      297.74     13.27 o 
  16   4   7       61.23       51.83      9.74 o 
  17   4   7        5.91        8.29      9.33 o 
  18   4   7       99.71       77.96     11.61 o 
  19   4   7       62.48       61.79     10.78 o 
  20   4   7        1.04        2.90     10.16 o 
 -21   5   7        0.21        0.41     10.99 o 
 -20   5   7      115.80      142.44     13.06 o 
 -19   5   7      253.64      268.92     15.14 o 
 -18   5   7      103.09      113.21     11.61 o 
 -17   5   7       63.10       64.07     10.57 o 
 -16   5   7      447.18      434.17     15.76 o 
 -15   5   7      475.43      463.82     15.14 o 
 -14   5   7       14.44       25.92      8.71 o 
 -13   5   7      349.87      341.07     12.65 o 
 -12   5   7      954.10      948.99     26.54 o 
 -11   5   7      631.30      633.21     18.45 o 
 -10   5   7       90.44       83.56      9.33 o 
  -9   5   7     1916.21     1957.91     56.40 o 
  -8   5   7      622.87      655.81     21.15 o 
  -7   5   7      412.99      402.24     11.82 o 
  -6   5   7      325.95      327.60     11.20 o 
  -5   5   7     4039.37     3886.99     73.40 o 
  -4   5   7     2011.16     1850.30     52.66 o 
  -3   5   7      249.14      248.39     10.16 o 
  -2   5   7     3493.00     3391.66     66.35 o 
  -1   5   7     3424.87     3208.79     65.10 o 
   0   5   7      322.99      306.24     10.16 o 
   1   5   7     1141.49     1151.15     35.25 o 
   2   5   7     2953.50     2935.51     61.37 o 
   3   5   7     2415.61     2254.82     55.57 o 
   4   5   7      188.71      166.08      9.54 o 
   5   5   7     1395.54     1456.35     40.85 o 
   6   5   7     2622.41     2562.30     60.96 o 
   7   5   7      443.86      378.81     11.82 o 
   8   5   7       26.40       40.43      8.29 o 
   9   5   7      724.41      723.82     20.73 o 
  10   5   7     1038.20     1037.53     30.89 o 
  11   5   7       22.27        5.81      8.29 o 
  12   5   7      378.68      380.26     13.68 o 
  13   5   7      548.77      524.98     15.76 o 
  14   5   7       85.17       66.56     10.37 o 
  15   5   7       33.64       61.99      9.74 o 
  16   5   7      255.21      254.41     13.68 o 
  17   5   7       80.35       80.86     11.61 o 
  18   5   7       10.45       -4.77     10.78 o 
  19   5   7       24.89       23.84     11.20 o 
 -19   6   7        3.22        7.05     10.99 o 
 -18   6   7       10.82       23.64     10.99 o 
 -17   6   7        7.67        5.60     10.57 o 
 -16   6   7        7.45        1.45     10.57 o 
 -15   6   7       19.40       51.42      9.12 o 
 -14   6   7      132.56      129.59     12.23 o 
 -13   6   7       70.08       71.53     10.16 o 
 -12   6   7       11.56       12.65      8.71 o 
 -11   6   7      324.09      327.18     13.68 o 
 -10   6   7      412.89      439.35     14.72 o 
  -9   6   7       92.51       95.79      9.12 o 
  -8   6   7      116.65      126.48     10.16 o 
  -7   6   7      435.55      439.35     13.27 o 
  -6   6   7      503.64      476.88     13.68 o 
  -5   6   7        5.48       17.42      7.05 o 
  -4   6   7      389.49      388.35     12.65 o 
  -3   6   7      186.65      186.40     10.16 o 
  -2   6   7      135.00      130.21      9.12 o 
  -1   6   7        3.95        3.11      7.67 o 
   0   6   7      685.55      676.76     22.19 o 
   1   6   7      504.75      482.69     13.48 o 
   2   6   7        5.88       15.97      7.46 o 
   3   6   7      304.11      323.86     10.99 o 
   4   6   7      722.40      691.27     21.36 o 
   5   6   7      321.07      273.27     11.40 o 
   6   6   7      145.60      169.40      9.95 o 
   7   6   7      461.95      468.17     14.31 o 
   8   6   7      191.04      187.02     10.37 o 
   9   6   7       40.59       14.31      8.92 o 
  10   6   7      125.09      131.25     10.78 o 
  11   6   7      288.04      266.85     12.65 o 
  12   6   7       96.91       93.92     10.78 o 
  13   6   7        1.63        7.88      9.33 o 
  14   6   7       23.93       18.04      9.74 o 
  15   6   7      155.27      142.23     12.65 o 
  16   6   7       38.30       14.10     11.61 o 
  17   6   7       10.60       17.42     10.78 o 
 -17   7   7        6.46       19.49     11.40 o 
 -16   7   7        0.83       -7.05     10.99 o 
 -15   7   7        1.22       -9.95      9.95 o 
 -14   7   7        5.32        0.41     10.16 o 
 -13   7   7       13.57       24.67     10.16 o 
 -12   7   7       30.89       31.31     10.16 o 
 -11   7   7       20.61       22.81      9.54 o 
 -10   7   7       44.77       39.39     10.16 o 
  -9   7   7       67.57       81.07     10.16 o 
  -8   7   7        5.89        6.63      9.12 o 
  -7   7   7        8.22       20.73      8.71 o 
  -6   7   7        2.57        2.49      9.12 o 
  -5   7   7      122.07      137.05     10.57 o 
  -4   7   7       23.02       19.28      9.12 o 
  -3   7   7       21.04       15.55      8.50 o 
  -2   7   7       80.88       89.16     10.16 o 
  -1   7   7        7.00       18.66      8.50 o 
   0   7   7        6.12       -8.09      8.09 o 
   1   7   7        3.10        0.41      8.09 o 
   2   7   7       58.38       66.35      8.92 o 
   3   7   7       60.22       56.40      9.54 o 
   4   7   7       50.38       49.14      9.95 o 
   5   7   7      166.76      191.37     11.40 o 
   6   7   7      133.25      166.70     11.40 o 
   7   7   7        7.08       13.27      9.33 o 
   8   7   7       48.91       57.64     10.37 o 
   9   7   7       60.04       62.82     10.78 o 
  10   7   7       17.80       15.14      9.74 o 
  11   7   7        0.87        1.45      9.33 o 
  12   7   7        3.60       -7.26      9.74 o 
  13   7   7       36.44       43.96     11.20 o 
  14   7   7        0.39       -3.94     10.78 o 
  15   7   7        7.16        3.32     11.20 o 
 -14   8   7      130.93      133.73     13.89 o 
 -13   8   7       46.41       63.03     12.03 o 
 -12   8   7        2.15        2.07     10.99 o 
 -11   8   7       42.95       54.12     11.61 o 
 -10   8   7      218.44      239.06     14.10 o 
  -9   8   7       29.56       20.53     10.99 o 
  -8   8   7       39.04       48.72     10.99 o 
  -7   8   7      288.26      290.48     14.51 o 
  -6   8   7      344.11      298.15     15.14 o 
  -5   8   7        3.59       21.15      9.54 o 
  -4   8   7      238.62      255.44     13.48 o 
  -3   8   7      443.25      455.73     15.97 o 
  -2   8   7      154.94      139.75     12.03 o 
  -1   8   7        8.93       20.53      9.95 o 
   0   8   7      551.87      577.03     17.00 o 
   1   8   7      383.77      397.06     14.93 o 
   2   8   7        6.65        5.39      8.92 o 
   3   8   7      157.52      194.48     12.44 o 
   4   8   7      267.20      294.63     13.89 o 
   5   8   7      147.78      133.94     11.82 o 
   6   8   7        5.92        5.39     10.37 o 
   7   8   7      140.08      179.76     12.23 o 
   8   8   7      205.86      173.34     12.86 o 
   9   8   7       30.68       39.81     10.78 o 
  10   8   7       61.75       67.59     12.23 o 
  11   8   7      155.04      193.45     13.68 o 
  12   8   7       40.62       36.49     12.23 o 
  -9   9   7      134.63      151.98     13.89 o 
  -8   9   7      122.05      113.21     13.89 o 
  -7   9   7       30.41       25.92     12.03 o 
  -6   9   7       56.04       74.23     11.40 o 
  -5   9   7      153.73      179.97     13.48 o 
  -4   9   7       73.62       89.16     10.99 o 
  -3   9   7        2.59       -8.92      9.95 o 
  -2   9   7       62.11       63.65     11.40 o 
  -1   9   7      175.93      164.83     13.48 o 
   0   9   7       51.19       55.15     10.99 o 
   1   9   7       50.30       76.30     10.99 o 
   2   9   7      138.96      144.52     12.44 o 
   3   9   7       54.10       44.37     11.40 o 
   4   9   7        9.59       -2.49     10.78 o 
   5   9   7       77.84      121.50     12.86 o 
   6   9   7      153.11      107.19     13.27 o 
   7   9   7       21.65        8.29     11.82 o 
 -24   0   8      222.91      226.21     15.34 o 
 -23   0   8        0.76       -1.04     10.78 o 
 -22   0   8       49.58       42.09     10.37 o 
 -21   0   8      108.10       96.21     11.82 o 
 -20   0   8      524.83      525.19     16.38 o 
 -19   0   8       53.50       43.33      9.54 o 
 -18   0   8      171.59      189.30     10.99 o 
 -17   0   8      708.88      754.09     21.56 o 
 -16   0   8      571.57      591.13     17.62 o 
 -15   0   8      222.84      223.10     10.57 o 
 -14   0   8      946.61      983.20     31.10 o 
 -13   0   8     1670.81     1719.05     49.35 o 
 -12   0   8      311.48      338.38     11.20 o 
 -11   0   8       85.11       68.21      7.05 o 
 -10   0   8     3830.91     3773.16     63.45 o 
  -9   0   8     6415.50     6716.97     80.24 o 
  -8   0   8        8.72        1.04      5.60 o 
  -7   0   8     7314.52     7523.94     80.03 o 
  -6   0   8     3703.40     3638.39     54.74 o 
  -5   0   8     3254.47     3326.97     50.80 o 
  -4   0   8       22.89       10.37      5.18 o 
  -3   0   8    13080.87    13407.82     97.24 o 
  -2   0   8    11078.07    11920.57     91.23 o 
  -1   0   8      112.91      120.46      6.22 o 
   0   0   8      317.65      304.37      8.71 o 
   1   0   8     4616.65     4309.97     54.53 o 
   2   0   8     4364.17     4512.54     56.81 o 
   4   0   8     8574.87     8712.20     81.28 o 
   5   0   8      571.76      463.61     14.31 o 
   6   0   8       48.61       42.30      5.39 o 
   7   0   8      893.06      791.41     23.43 o 
   8   0   8     5853.43     5741.44     75.68 o 
   9   0   8     2419.00     2354.34     50.80 o 
  10   0   8      732.73      743.10     21.98 o 
  11   0   8     3509.70     3347.50     65.10 o 
  12   0   8     1254.14     1291.10     37.74 o 
  13   0   8      836.87      765.91     22.81 o 
  14   0   8      500.74      478.33     13.89 o 
  15   0   8     1356.71     1354.96     42.71 o 
  16   0   8      249.28      266.85     11.40 o 
  17   0   8       35.41       28.20      8.92 o 
  18   0   8       45.63       32.97      9.33 o 
  19   0   8      396.98      414.26     15.34 o 
  20   0   8       59.38       58.47     10.78 o 
  21   0   8        4.76        7.88      9.74 o 
  22   0   8       56.97       42.09     12.23 o 
 -24   1   8        5.46       -1.45     10.78 o 
 -23   1   8       28.71       32.14     11.40 o 
 -22   1   8       18.69       15.34      9.95 o 
 -21   1   8       31.70       39.39      9.95 o 
 -20   1   8       85.53       99.94      9.95 o 
 -19   1   8      147.80      161.10     11.61 o 
 -18   1   8       20.85       38.15      8.50 o 
 -17   1   8        3.82        1.04      7.46 o 
 -16   1   8      180.66      188.06     10.57 o 
 -15   1   8     1107.23     1095.79     33.38 o 
 -14   1   8      422.03      426.91     14.10 o 
 -13   1   8      151.97      153.43      9.12 o 
 -12   1   8     1537.19     1555.88     40.22 o 
 -11   1   8     1262.16     1352.06     36.28 o 
 -10   1   8      190.64      214.18      8.29 o 
  -9   1   8      550.70      547.58     16.38 o 
  -8   1   8     3423.44     3696.24     59.71 o 
  -7   1   8        2.82       -5.60      5.60 o 
  -6   1   8      238.14      256.69      7.88 o 
  -5   1   8     3263.97     3338.17     53.08 o 
  -4   1   8     2250.28     2297.11     43.75 o 
  -3   1   8      818.05      846.36     24.05 o 
  -2   1   8     3093.99     3074.64     48.31 o 
  -1   1   8     6729.92     7115.06     72.15 o 
   0   1   8     2708.74     2567.90     44.37 o 
   1   1   8       70.25       72.98      5.60 o 
   2   1   8     1887.01     1747.25     37.32 o 
   3   1   8    11741.38    11703.28     94.13 o 
   4   1   8     1194.99     1205.68     33.17 o 
   5   1   8      437.68      518.97     15.76 o 
   6   1   8     1205.80     1196.14     35.04 o 
   7   1   8     2713.71     2605.84     50.80 o 
   8   1   8      502.42      524.15     16.38 o 
   9   1   8      638.97      648.35     19.70 o 
  10   1   8      859.89      834.54     24.26 o 
  11   1   8      253.70      244.87      9.95 o 
  12   1   8      171.31      162.35      8.92 o 
  13   1   8      162.57      146.17      9.33 o 
  14   1   8      730.04      738.75     21.77 o 
  15   1   8        2.70       19.70      7.46 o 
  16   1   8       49.68       43.33      8.92 o 
  17   1   8       80.78       76.30      9.74 o 
  18   1   8       75.62       69.25      9.74 o 
  19   1   8        7.01       11.82      9.33 o 
  20   1   8      108.73      109.68     11.82 o 
  21   1   8        9.75       -1.45     10.37 o 
  22   1   8       11.51       11.82     11.20 o 
 -23   2   8        0.29       11.40     10.37 o 
 -22   2   8        1.99       12.03      9.95 o 
 -21   2   8        0.07       -8.09      9.54 o 
 -20   2   8       16.72       40.02      9.54 o 
 -19   2   8       29.45       30.69      9.54 o 
 -18   2   8       55.32       58.88      9.54 o 
 -17   2   8       71.03       71.12      9.54 o 
 -16   2   8       55.04       53.70      8.09 o 
 -15   2   8       15.21       15.76      8.09 o 
 -14   2   8       30.18       10.16      7.67 o 
 -13   2   8      496.02      450.13     13.89 o 
 -12   2   8       56.45       53.29      7.67 o 
 -11   2   8      104.18       95.58      8.29 o 
 -10   2   8      511.95      514.20     17.00 o 
  -9   2   8      337.78      360.56     10.37 o 
  -8   2   8      103.07       81.90      7.26 o 
  -7   2   8     1627.66     1604.60     42.09 o 
  -6   2   8        5.30       13.48      5.18 o 
  -5   2   8      159.19      142.03      7.26 o 
  -4   2   8      149.20      183.70      7.26 o 
  -3   2   8     1412.52     1524.36     37.94 o 
  -2   2   8     1044.37     1104.08     28.41 o 
  -1   2   8       50.78       69.25      5.60 o 
   0   2   8      124.14      103.46      6.01 o 
   1   2   8     1748.99     1748.49     38.36 o 
   2   2   8      649.21      591.33     19.08 o 
   3   2   8        6.93        8.50      4.98 o 
   4   2   8      763.96      780.84     22.81 o 
   5   2   8     1238.64     1257.93     36.08 o 
   6   2   8        0.46        3.52      6.01 o 
   7   2   8       49.60       46.24      6.43 o 
   8   2   8       29.16       22.60      6.43 o 
   9   2   8      456.02      442.88     12.23 o 
  10   2   8        0.02        3.52      6.84 o 
  11   2   8       11.33        1.87      7.88 o 
  12   2   8      137.49      124.82      9.33 o 
  13   2   8        4.19        1.87      7.88 o 
  14   2   8        0.45       15.14      7.46 o 
  15   2   8       84.34       81.48      9.74 o 
  16   2   8       62.52       64.28      9.33 o 
  17   2   8        2.95        2.90      8.92 o 
  18   2   8       47.67       34.21     10.37 o 
  19   2   8        6.42       20.53      9.33 o 
  20   2   8       18.51        3.94     10.78 o 
  21   2   8        3.19       21.36     10.78 o 
  22   2   8        5.65       18.04     11.20 o 
 -22   3   8      173.40      163.80     13.89 o 
 -21   3   8       49.62       37.53     11.40 o 
 -20   3   8       60.76       31.52     11.61 o 
 -19   3   8      483.02      478.54     16.17 o 
 -18   3   8      162.45      167.32     11.61 o 
 -17   3   8        2.11        7.05      9.12 o 
 -16   3   8      154.99      155.30     11.20 o 
 -15   3   8     1073.85     1023.64     32.14 o 
 -14   3   8      839.78      827.70     25.09 o 
 -13   3   8      342.16      334.23     11.82 o 
 -12   3   8     2047.44     1942.56     54.94 o 
 -11   3   8     1155.25     1146.59     36.08 o 
 -10   3   8      247.67      247.98     10.37 o 
  -9   3   8      499.63      444.33     13.89 o 
  -8   3   8     5195.21     5048.51     77.13 o 
  -7   3   8     1840.28     1969.10     48.72 o 
  -6   3   8      125.32      133.32      7.88 o 
  -5   3   8     3903.41     3729.42     62.20 o 
  -4   3   8     5913.23     5831.22     76.09 o 
  -3   3   8     1551.36     1569.56     41.88 o 
  -2   3   8     3040.70     3046.65     54.53 o 
  -1   3   8     7892.34     7590.91     84.39 o 
   0   3   8     2854.12     2850.71     52.46 o 
   1   3   8       58.37      102.63      6.63 o 
   2   3   8     1655.72     1623.05     40.64 o 
   3   3   8     7700.31     7739.78     86.05 o 
   4   3   8     1528.69     1484.34     40.85 o 
   5   3   8      657.58      662.86     19.90 o 
   6   3   8     2921.54     2853.61     57.43 o 
   7   3   8     2548.58     2450.34     54.74 o 
   8   3   8      487.00      464.86     12.23 o 
   9   3   8     1991.02     2049.55     53.08 o 
  10   3   8     1933.06     1760.11     51.63 o 
  11   3   8      790.69      778.97     23.01 o 
  12   3   8       15.46       29.44      7.88 o 
  13   3   8      643.48      634.67     18.66 o 
  14   3   8      765.42      770.89     24.88 o 
  15   3   8       61.23       41.68      9.74 o 
  16   3   8       30.20       37.74      8.71 o 
  17   3   8      202.26      206.72     12.23 o 
  18   3   8       83.55       66.76     10.78 o 
  19   3   8        5.96       -5.39     10.16 o 
  20   3   8       64.51       57.43     11.61 o 
  21   3   8       62.37       81.69     11.61 o 
 -21   4   8       23.33       22.39     10.99 o 
 -20   4   8       44.45       34.00     10.99 o 
 -19   4   8        4.66        3.11      9.95 o 
 -18   4   8       40.88       55.98     10.57 o 
 -17   4   8      155.38      153.64     12.23 o 
 -16   4   8       89.77       82.73     10.57 o 
 -15   4   8        3.40       25.92      8.71 o 
 -14   4   8      617.24      607.71     17.83 o 
 -13   4   8      809.25      784.57     23.01 o 
 -12   4   8       21.36       25.71      7.67 o 
 -11   4   8       62.71       67.80      8.71 o 
 -10   4   8      657.84      674.89     20.53 o 
  -9   4   8     1234.81     1151.98     34.00 o 
  -8   4   8       25.55       26.33      7.26 o 
  -7   4   8      863.87      901.30     25.71 o 
  -6   4   8     1824.54     1793.49     48.93 o 
  -5   4   8       19.26       23.22      6.63 o 
  -4   4   8      160.04      159.03      8.29 o 
  -3   4   8     1341.50     1363.46     35.87 o 
  -2   4   8     2058.02     2043.75     49.14 o 
  -1   4   8       68.26       59.09      7.05 o 
   0   4   8     1785.54     1832.26     45.61 o 
   1   4   8     2016.43     1964.33     48.93 o 
   2   4   8     1288.82     1235.12     34.21 o 
   3   4   8      262.94      276.80      9.95 o 
   4   4   8     1978.75     1826.87     48.93 o 
   5   4   8      671.10      616.84     17.42 o 
   6   4   8      121.21      103.46      8.50 o 
   7   4   8      427.22      452.41     12.44 o 
   8   4   8     1871.02     1891.97     52.25 o 
   9   4   8      177.28      150.94      9.33 o 
  10   4   8        8.91       19.70      7.88 o 
  11   4   8      805.04      808.42     24.05 o 
  12   4   8      406.91      379.22     13.27 o 
  13   4   8      131.67      119.01     10.37 o 
  14   4   8      157.70      156.54     11.20 o 
  15   4   8      338.03      343.35     13.68 o 
  16   4   8       96.33       84.39     11.20 o 
  17   4   8        1.23        3.94      9.74 o 
  18   4   8       77.49      102.63     11.20 o 
  19   4   8      148.11      129.38     13.68 o 
  20   4   8        3.39        7.67     11.20 o 
 -20   5   8        6.02      -11.40     11.40 o 
 -19   5   8        1.21        6.43     10.57 o 
 -18   5   8        1.21       -0.41      9.54 o 
 -17   5   8        5.90       -4.98     10.16 o 
 -16   5   8       22.11       24.26      9.54 o 
 -15   5   8       14.11       34.00      8.71 o 
 -14   5   8        9.45       19.28      8.71 o 
 -13   5   8        2.65       -5.18      8.71 o 
 -12   5   8       13.38       26.12      8.09 o 
 -11   5   8        3.36       17.83      8.09 o 
 -10   5   8       10.03        6.63      7.67 o 
  -9   5   8       11.78        3.11      7.67 o 
  -8   5   8       43.43       52.87      8.29 o 
  -7   5   8       55.64       61.58      8.71 o 
  -6   5   8        1.09        2.07      7.26 o 
  -5   5   8      241.25      223.30     10.78 o 
  -4   5   8        0.05        3.11      7.26 o 
  -3   5   8       57.70       68.42      7.67 o 
  -2   5   8        2.07       -7.67      7.67 o 
  -1   5   8      231.14      217.08     10.16 o 
   0   5   8       49.45       36.49      7.67 o 
   1   5   8       21.51       27.16      7.05 o 
   2   5   8       15.83       20.53      7.46 o 
   3   5   8        0.14       -4.98      7.05 o 
   4   5   8       21.99       27.37      7.88 o 
   5   5   8       15.53        4.56      7.88 o 
   6   5   8        3.91       -3.94      7.46 o 
   7   5   8       10.72        5.39      7.46 o 
   8   5   8       29.62       30.48      7.88 o 
   9   5   8        1.23       15.76      7.46 o 
  10   5   8        7.51       19.70      7.88 o 
  11   5   8       14.40        9.74      8.92 o 
  12   5   8        4.29       12.65      8.29 o 
  13   5   8        8.49       14.10      8.29 o 
  14   5   8       13.06        3.32      8.71 o 
  15   5   8        0.68       -7.88      9.33 o 
  16   5   8        2.94       11.61     10.16 o 
  17   5   8        0.47        4.77      9.74 o 
  18   5   8       11.88        6.22     11.20 o 
  19   5   8        2.07        5.39     11.20 o 
 -18   6   8       10.36       15.55     10.57 o 
 -17   6   8       87.51       88.95     12.03 o 
 -16   6   8       57.32       56.81     10.99 o 
 -15   6   8        0.07      -10.16     10.16 o 
 -14   6   8      210.97      201.74     13.06 o 
 -13   6   8      126.61      106.37     10.57 o 
 -12   6   8        5.54       10.57      9.12 o 
 -11   6   8       59.06       77.34      9.74 o 
 -10   6   8      488.07      470.25     15.34 o 
  -9   6   8      524.23      525.81     15.76 o 
  -8   6   8        5.99       18.25      9.12 o 
  -7   6   8      864.38      808.83     23.43 o 
  -6   6   8      832.76      826.25     23.84 o 
  -5   6   8      127.72      116.11      9.74 o 
  -4   6   8        4.21        3.11      7.67 o 
  -3   6   8     1105.11     1008.71     31.52 o 
  -2   6   8     1085.84     1071.32     31.31 o 
  -1   6   8       60.41       68.63      8.50 o 
   0   6   8      224.87      252.95     10.99 o 
   1   6   8     1222.83     1315.98     40.64 o 
   2   6   8      640.80      620.57     19.49 o 
   3   6   8      164.11      172.71     10.57 o 
   4   6   8      358.31      371.97     12.44 o 
   5   6   8      477.83      469.21     13.48 o 
   6   6   8       82.81       60.96      9.33 o 
   7   6   8      150.22      160.48     10.37 o 
   8   6   8      479.60      504.66     15.76 o 
   9   6   8      164.40      194.28     11.40 o 
  10   6   8       26.36       25.92      9.33 o 
  11   6   8      151.06      179.35     11.82 o 
  12   6   8      226.62      219.57     13.27 o 
  13   6   8       25.04       22.39      9.33 o 
  14   6   8       14.23       23.01      9.74 o 
  15   6   8      188.89      192.41     13.06 o 
  16   6   8       83.53       87.50     12.23 o 
  17   6   8        6.62        5.39     10.78 o 
 -16   7   8       87.85       72.98     13.48 o 
 -15   7   8       85.03       87.70     12.44 o 
 -14   7   8       75.63       85.42     11.61 o 
 -13   7   8       27.59       35.25     10.16 o 
 -12   7   8      239.91      262.28     14.72 o 
 -11   7   8      331.40      315.16     15.14 o 
 -10   7   8       28.17       37.32      9.54 o 
  -9   7   8      140.33      134.56     11.61 o 
  -8   7   8      516.11      530.79     16.79 o 
  -7   7   8      233.41      206.92     12.65 o 
  -6   7   8       16.39       35.87      8.50 o 
  -5   7   8      278.21      270.37     13.06 o 
  -4   7   8      863.18      821.06     24.26 o 
  -3   7   8       73.74       65.52     10.16 o 
  -2   7   8      524.18      521.46     16.17 o 
  -1   7   8      717.09      726.52     22.60 o 
   0   7   8      270.48      234.71     12.03 o 
   1   7   8        0.04       -6.01      8.92 o 
   2   7   8      553.87      587.39     18.45 o 
   3   7   8      737.00      717.39     20.32 o 
   4   7   8      160.87      126.06     10.99 o 
   5   7   8       46.25       69.87      9.95 o 
   6   7   8      657.07      653.95     20.32 o 
   7   7   8      436.01      424.63     15.76 o 
   8   7   8        6.93        2.49      9.33 o 
   9   7   8      235.43      282.81     13.27 o 
  10   7   8      254.73      247.98     13.68 o 
  11   7   8      117.42       78.79     12.23 o 
  12   7   8       12.42       20.94     10.78 o 
  13   7   8      148.13      156.96     13.68 o 
  14   7   8       73.83       69.04     12.23 o 
  15   7   8       10.57       24.88     10.78 o 
 -13   8   8       42.07       61.99     12.03 o 
 -12   8   8        0.21      -12.03     12.03 o 
 -11   8   8       10.71       18.45     10.99 o 
 -10   8   8        8.88       18.66     10.57 o 
  -9   8   8        0.17        7.46     10.57 o 
  -8   8   8        0.73       -3.94     10.57 o 
  -7   8   8       15.09       22.19     10.57 o 
  -6   8   8        8.12       21.15      9.95 o 
  -5   8   8        0.76        4.98      9.12 o 
  -4   8   8        3.42        2.07      9.95 o 
  -3   8   8       87.30       90.19     10.99 o 
  -2   8   8        6.53        1.04      9.54 o 
  -1   8   8        0.03       14.93      8.92 o 
   0   8   8        4.27       14.51      8.92 o 
   1   8   8       93.63       77.13     10.99 o 
   2   8   8       37.27       38.15     10.37 o 
   3   8   8       10.20       20.73      9.95 o 
   4   8   8       66.74       88.12     10.99 o 
   5   8   8       14.73       17.21      9.33 o 
   6   8   8        2.54       -9.95      9.95 o 
   7   8   8        7.72       -4.35     10.37 o 
   8   8   8       17.92       12.86     10.78 o 
   9   8   8        8.39       20.11     10.78 o 
  10   8   8        0.01       -3.52     10.78 o 
  11   8   8        7.82        8.71     11.20 o 
  -8   9   8        3.06        1.04     11.40 o 
  -7   9   8        3.11       -1.45     10.99 o 
  -6   9   8        0.08       -2.90     10.99 o 
  -5   9   8       15.59       29.44     11.40 o 
  -4   9   8       25.88       38.36     11.40 o 
  -3   9   8        0.03       -7.88     10.99 o 
  -2   9   8       14.49       21.77     10.99 o 
  -1   9   8       41.71       86.25     11.82 o 
   0   9   8        9.70       16.38     10.99 o 
   1   9   8        6.92        9.95     10.99 o 
   2   9   8       50.89       72.57     11.82 o 
   3   9   8       55.20       82.94     11.82 o 
   4   9   8        4.10       -5.39     11.40 o 
   5   9   8       43.50       59.09     11.82 o 
   6   9   8       43.38       38.36     12.86 o 
 -23   1   9        8.55       -9.95     11.40 o 
 -22   1   9       72.16       88.95     11.40 o 
 -21   1   9       48.13       40.22     10.99 o 
 -20   1   9       16.32       29.86      9.54 o 
 -19   1   9       91.54       97.03     10.57 o 
 -18   1   9      237.27      222.27     11.61 o 
 -17   1   9      173.11      157.99     10.99 o 
 -16   1   9       58.98       53.49      8.50 o 
 -15   1   9      571.11      562.93     16.17 o 
 -14   1   9     1186.04     1198.21     35.04 o 
 -13   1   9       99.00       96.00      8.71 o 
 -12   1   9     1016.96     1013.89     30.48 o 
 -11   1   9     1319.27     1236.57     36.28 o 
 -10   1   9      332.58      354.76     10.78 o 
  -9   1   9        9.66        6.22      6.22 o 
  -8   1   9     1671.86     1569.56     42.30 o 
  -7   1   9     4295.48     4410.32     66.14 o 
  -6   1   9      366.71      398.51     11.40 o 
  -5   1   9     2509.37     2630.72     49.35 o 
  -4   1   9     2568.40     2390.62     47.48 o 
  -3   1   9     2804.87     2802.61     49.97 o 
  -2   1   9      298.63      381.09     12.03 o 
  -1   1   9     3480.05     3372.38     53.49 o 
   0   1   9     9142.32     9353.08     87.08 o 
   1   1   9        5.07       -5.60      5.60 o 
   2   1   9      972.96      992.74     26.95 o 
   3   1   9     2317.71     2198.63     44.99 o 
   4   1   9     2689.28     2746.83     50.38 o 
   5   1   9      188.49      190.75      7.88 o 
   6   1   9     2914.29     2927.01     54.12 o 
   7   1   9     2887.89     2809.24     55.77 o 
   8   1   9      452.41      424.84     12.23 o 
   9   1   9        0.99       -2.07      6.84 o 
  10   1   9     1622.52     1654.78     47.27 o 
  11   1   9     1547.22     1564.79     40.85 o 
  12   1   9        0.20       -1.04      6.84 o 
  13   1   9      113.77      127.10      9.33 o 
  14   1   9      282.60      266.85     11.40 o 
  15   1   9      409.54      404.93     12.86 o 
  16   1   9        0.70        1.45      8.92 o 
  17   1   9      402.58      383.99     14.31 o 
  18   1   9       46.80       30.89      9.74 o 
  19   1   9        3.08       30.27      8.92 o 
  20   1   9        3.64        8.71      9.33 o 
  21   1   9       63.96       65.93     12.23 o 
 -23   2   9       58.07       49.55     11.82 o 
 -22   2   9       22.25       23.43     10.99 o 
 -21   2   9       15.44       19.49      9.95 o 
 -20   2   9      143.03      146.17     12.44 o 
 -19   2   9      242.92      267.05     13.06 o 
 -18   2   9        0.64       -9.12      9.12 o 
 -17   2   9      483.43      476.05     15.55 o 
 -16   2   9      432.97      425.67     13.68 o 
 -15   2   9      134.66      126.48      9.74 o 
 -14   2   9        2.76        1.45      7.67 o 
 -13   2   9      990.72      984.86     32.14 o 
 -12   2   9     1403.89     1411.98     40.43 o 
 -11   2   9        2.01        9.33      7.26 o 
 -10   2   9      427.15      431.47     13.48 o 
  -9   2   9     3703.14     3668.25     66.56 o 
  -8   2   9      387.27      394.77     11.82 o 
  -7   2   9      109.66      106.37      7.88 o 
  -6   2   9     5150.46     5057.43     72.78 o 
  -5   2   9     3623.31     3667.63     60.75 o 
  -4   2   9        3.22        2.07      6.22 o 
  -3   2   9     1131.23     1023.84     28.41 o 
  -2   2   9     3945.23     3855.27     59.92 o 
  -1   2   9     3707.09     3762.59     58.88 o 
   0   2   9       67.89       67.59      6.01 o 
   1   2   9     3607.36     3490.35     57.02 o 
   2   2   9     2044.13     1921.00     43.54 o 
   3   2   9      588.48      602.74     17.83 o 
   4   2   9      377.11      340.87     11.40 o 
   5   2   9     5798.91     5579.71     75.47 o 
   6   2   9     1388.33     1316.81     35.04 o 
   7   2   9      573.33      602.53     18.66 o 
   8   2   9      531.62      559.19     16.17 o 
   9   2   9     1828.22     1759.48     49.14 o 
  10   2   9      809.45      735.02     22.19 o 
  11   2   9      598.55      609.99     18.25 o 
  12   2   9      767.24      743.10     22.60 o 
  13   2   9      202.70      225.17     10.37 o 
  14   2   9        5.64       -3.52      7.88 o 
  15   2   9      140.18      146.59     10.78 o 
  16   2   9      429.41      443.08     15.14 o 
  17   2   9       19.25       12.65      9.74 o 
  18   2   9       22.37       33.80      9.74 o 
  19   2   9       88.94      102.43     11.20 o 
  20   2   9       75.03       77.54     11.20 o 
  21   2   9       20.32       23.84     11.61 o 
 -22   3   9        3.39       20.94     10.99 o 
 -21   3   9        1.33       -3.94     10.57 o 
 -20   3   9        9.37       21.56      9.95 o 
 -19   3   9        6.60        0.41      9.95 o 
 -18   3   9      172.15      150.11     11.61 o 
 -17   3   9        0.92       -3.52      9.12 o 
 -16   3   9       43.85       36.08      9.54 o 
 -15   3   9       97.05       81.28     10.16 o 
 -14   3   9      109.13      109.06      9.74 o 
 -13   3   9        0.77       -2.07      7.67 o 
 -12   3   9      185.61      170.23      9.74 o 
 -11   3   9      157.02      163.38      9.74 o 
 -10   3   9      239.93      240.51     10.37 o 
  -9   3   9      955.82      928.26     29.86 o 
  -8   3   9      141.51      129.17      9.33 o 
  -7   3   9      163.85      169.19      9.33 o 
  -6   3   9      234.55      244.87      9.33 o 
  -5   3   9      207.11      185.78      8.71 o 
  -4   3   9     2291.51     2317.23     52.25 o 
  -3   3   9      557.35      586.77     16.38 o 
  -2   3   9        0.53       -6.22      6.22 o 
  -1   3   9      715.59      717.39     21.36 o 
   0   3   9      707.89      682.35     20.73 o 
   1   3   9      416.74      407.42     13.68 o 
   2   3   9      165.15      169.60      8.09 o 
   3   3   9      537.17      527.89     16.38 o 
   4   3   9      284.91      277.42      9.54 o 
   5   3   9        8.34        3.94      6.84 o 
   6   3   9      148.49      146.17      8.92 o 
   7   3   9      717.88      672.19     20.73 o 
   8   3   9       21.31       26.12      7.88 o 
   9   3   9      217.33      208.79     10.37 o 
  10   3   9      503.85      485.80     13.27 o 
  11   3   9      172.20      176.03      9.74 o 
  12   3   9       19.87       21.15      7.88 o 
  13   3   9       49.27       37.11      8.71 o 
  14   3   9      144.10      111.55     10.78 o 
  15   3   9       85.80       73.81     10.37 o 
  16   3   9       40.98       44.99     10.16 o 
  17   3   9       26.10       33.59      9.74 o 
  18   3   9       54.83       60.96     10.78 o 
  19   3   9        7.06       15.14     10.16 o 
  20   3   9        2.16       15.97     11.20 o 
 -21   4   9        4.05       -8.50     10.99 o 
 -20   4   9       36.12       16.59     11.61 o 
 -19   4   9      102.59       93.30     12.03 o 
 -18   4   9        0.95        8.50      9.54 o 
 -17   4   9       58.28       47.48     10.16 o 
 -16   4   9      104.58       83.56     10.57 o 
 -15   4   9        5.04        1.04      8.71 o 
 -14   4   9       10.08       10.16      9.12 o 
 -13   4   9      200.58      184.32     11.20 o 
 -12   4   9      274.14      235.95     11.20 o 
 -11   4   9       16.74       22.60      7.67 o 
 -10   4   9      520.86      529.75     15.97 o 
  -9   4   9       75.85       65.93      8.71 o 
  -8   4   9      424.55      419.66     12.86 o 
  -7   4   9      235.57      234.92     10.37 o 
  -6   4   9      771.60      802.40     24.26 o 
  -5   4   9      618.42      592.78     18.04 o 
  -4   4   9       81.54       75.06      8.29 o 
  -3   4   9      337.12      336.10     10.78 o 
  -2   4   9     1712.58     1783.74     48.52 o 
  -1   4   9     1496.11     1532.45     44.16 o 
   0   4   9      255.94      270.99      9.54 o 
   1   4   9      661.58      691.89     21.77 o 
   2   4   9      325.37      317.23     10.99 o 
   3   4   9      503.83      482.06     14.51 o 
   4   4   9       40.92       49.76      7.46 o 
   5   4   9     1151.95     1229.73     36.70 o 
   6   4   9       15.71        2.49      7.46 o 
   7   4   9        2.61        6.43      6.84 o 
   8   4   9       66.22       78.79      8.29 o 
   9   4   9      102.32      108.23      8.92 o 
  10   4   9       53.61       38.77      8.29 o 
  11   4   9       83.25      101.39      9.33 o 
  12   4   9      311.77      332.37     12.23 o 
  13   4   9       81.53       91.02     10.37 o 
  14   4   9       43.19       60.54      9.74 o 
  15   4   9       86.80       91.23     10.78 o 
  16   4   9      133.63      128.14     11.61 o 
  17   4   9        3.97        8.71      9.74 o 
  18   4   9       36.85       43.33     10.78 o 
  19   4   9       14.91        4.35     11.20 o 
 -20   5   9        2.82       17.00     10.57 o 
 -19   5   9      100.91      117.56     13.06 o 
 -18   5   9      146.68      122.54     12.65 o 
 -17   5   9        9.13        3.52      9.54 o 
 -16   5   9       46.14       49.97     10.57 o 
 -15   5   9      341.44      357.04     15.14 o 
 -14   5   9      295.63      291.31     13.68 o 
 -13   5   9       78.69      107.82     10.16 o 
 -12   5   9      211.70      208.58     12.23 o 
 -11   5   9     1410.54     1418.20     44.99 o 
 -10   5   9      452.17      419.86     13.89 o 
  -9   5   9      123.32      101.80      9.74 o 
  -8   5   9      403.32      406.59     12.86 o 
  -7   5   9     2011.75     1891.97     49.14 o 
  -6   5   9      158.47      162.76      9.74 o 
  -5   5   9      746.42      726.31     21.56 o 
  -4   5   9     1748.41     1714.08     45.41 o 
  -3   5   9      610.29      609.37     17.42 o 
  -2   5   9        0.01        4.15      7.67 o 
  -1   5   9     1904.13     1889.90     52.66 o 
   0   5   9     1376.06     1340.24     39.81 o 
   1   5   9      147.11      131.25      9.12 o 
   2   5   9      340.51      340.04     11.61 o 
   3   5   9     1714.73     1697.90     51.01 o 
   4   5   9     2055.87     1921.00     55.77 o 
   5   5   9        3.73       13.48      7.88 o 
   6   5   9     1419.18     1392.49     43.13 o 
   7   5   9     2009.65     1987.35     58.68 o 
   8   5   9      384.84      350.20     12.86 o 
   9   5   9       38.87       50.59      8.92 o 
  10   5   9      962.51     1025.92     30.48 o 
  11   5   9      782.90      759.69     22.60 o 
  12   5   9       21.08       22.60      8.71 o 
  13   5   9       88.38       89.36     10.78 o 
  14   5   9      127.54      116.11     11.61 o 
  15   5   9      192.29      180.80     13.06 o 
  16   5   9        2.83       -4.35      9.74 o 
  17   5   9       77.88       87.50     12.65 o 
  18   5   9      115.41      113.00     13.06 o 
 -18   6   9       13.57       24.05     10.99 o 
 -17   6   9       30.56       26.54     11.61 o 
 -16   6   9      184.00      196.97     13.48 o 
 -15   6   9       35.41       40.85     10.99 o 
 -14   6   9       61.30       78.37     11.20 o 
 -13   6   9       61.66       66.76     10.57 o 
 -12   6   9       94.48      101.39     10.57 o 
 -11   6   9        0.12       -1.45      9.12 o 
 -10   6   9       94.65       91.44     10.57 o 
  -9   6   9      154.25      145.55     11.20 o 
  -8   6   9       20.17       11.20      9.12 o 
  -7   6   9       12.76        5.60      8.71 o 
  -6   6   9      610.70      606.26     18.25 o 
  -5   6   9      413.01      386.27     13.27 o 
  -4   6   9        0.07       10.57      8.09 o 
  -3   6   9      143.66      159.65     10.16 o 
  -2   6   9      609.39      569.35     15.76 o 
  -1   6   9      602.79      531.00     16.59 o 
   0   6   9        0.22       -3.52      8.09 o 
   1   6   9      583.26      574.33     18.04 o 
   2   6   9      502.70      458.22     14.10 o 
   3   6   9        3.96        5.39      7.46 o 
   4   6   9       42.40       43.75      8.50 o 
   5   6   9      199.87      178.10     10.37 o 
   6   6   9      146.96      118.18     10.37 o 
   7   6   9        2.63       -6.01      8.92 o 
   8   6   9       81.67      107.82     10.37 o 
   9   6   9      172.38      154.68     11.40 o 
  10   6   9       59.76       18.25     10.37 o 
  11   6   9       18.49       16.59      9.74 o 
  12   6   9      132.43      133.32     11.82 o 
  13   6   9       45.58       33.17     10.16 o 
  14   6   9        1.18       11.20      9.33 o 
  15   6   9       57.04       77.75     12.23 o 
  16   6   9       37.80       30.69     11.61 o 
 -15   7   9        3.18      -12.44     12.44 o 
 -14   7   9       25.58        3.94     12.03 o 
 -13   7   9        4.04       10.16     10.57 o 
 -12   7   9        8.68       -6.63     10.16 o 
 -11   7   9        2.74       22.19      9.54 o 
 -10   7   9        0.64        1.45     10.16 o 
  -9   7   9        9.81       11.20      9.54 o 
  -8   7   9        0.46       -9.54      9.54 o 
  -7   7   9        9.11       14.10      9.54 o 
  -6   7   9        1.54       -7.67      9.54 o 
  -5   7   9        6.00       20.11      8.50 o 
  -4   7   9        0.22       -9.54      9.54 o 
  -3   7   9       29.98       17.62      9.54 o 
  -2   7   9        3.81        8.09      9.12 o 
  -1   7   9       78.19       89.78     10.57 o 
   0   7   9       10.45        0.41      9.54 o 
   1   7   9       13.17       12.03      8.92 o 
   2   7   9        8.04        9.54      9.54 o 
   3   7   9       68.81       73.19     10.37 o 
   4   7   9        3.84        2.07      8.92 o 
   5   7   9        3.97        9.95      8.50 o 
   6   7   9        0.35       -6.01      9.33 o 
   7   7   9        2.56        5.39      9.33 o 
   8   7   9        7.87      -10.37     10.37 o 
   9   7   9        0.50       10.78      9.33 o 
  10   7   9       10.42       18.66     10.78 o 
  11   7   9        7.48       16.59      9.74 o 
  12   7   9        6.55       14.72     10.16 o 
  13   7   9       11.85       13.06     11.20 o 
  14   7   9        0.04      -11.61     11.61 o 
 -12   8   9       55.88       61.37     12.03 o 
 -11   8   9        0.03       30.06     10.99 o 
 -10   8   9      134.45      141.82     14.10 o 
  -9   8   9      215.29      236.16     14.51 o 
  -8   8   9      128.89      139.33     12.44 o 
  -7   8   9       66.58       78.17     12.03 o 
  -6   8   9      339.45      337.34     15.55 o 
  -5   8   9      183.95      176.45     14.10 o 
  -4   8   9        2.56       14.93      9.95 o 
  -3   8   9      125.73      136.64     12.44 o 
  -2   8   9      285.16      302.30     13.89 o 
  -1   8   9      149.48      126.68     12.03 o 
   0   8   9       14.12       28.41      9.95 o 
   1   8   9      247.70      282.81     14.51 o 
   2   8   9      261.24      295.25     13.89 o 
   3   8   9       21.28       18.87     10.37 o 
   4   8   9       90.31      103.88     11.82 o 
   5   8   9      238.82      257.93     14.31 o 
   6   8   9       93.23       87.70     11.82 o 
   7   8   9        0.70        3.94      9.74 o 
   8   8   9      174.72      217.71     15.14 o 
   9   8   9      141.11      164.42     13.27 o 
  10   8   9        4.84       -1.04     10.78 o 
  -6   9   9        3.77       11.40     10.99 o 
  -5   9   9       32.02       52.66     11.40 o 
  -4   9   9      165.68      187.85     14.51 o 
  -3   9   9       81.17       57.02     12.86 o 
  -2   9   9        1.98        3.94     11.40 o 
  -1   9   9      129.76      145.76     13.48 o 
   0   9   9      195.31      196.56     15.34 o 
   1   9   9       20.92       20.73     11.40 o 
   2   9   9       23.74       19.28     11.82 o 
   3   9   9      101.14       99.94     13.89 o 
   4   9   9      120.80      108.65     13.27 o 
 -23   0  10       23.12       27.16     12.23 o 
 -22   0  10       90.92      114.24     12.44 o 
 -21   0  10       24.31       25.30     10.99 o 
 -20   0  10      114.81      122.12     11.40 o 
 -19   0  10      368.94      375.28     15.34 o 
 -18   0  10       89.36       97.86     10.99 o 
 -17   0  10      179.58      191.37     11.40 o 
 -16   0  10      412.02      418.83     13.48 o 
 -15   0  10      241.18      251.92     11.61 o 
 -14   0  10      275.28      287.99     11.61 o 
 -13   0  10      785.87      797.43     26.12 o 
 -12   0  10     1630.22     1681.52     43.33 o 
 -11   0  10      627.27      716.98     21.15 o 
 -10   0  10      869.65      907.73     25.92 o 
  -9   0  10     2534.86     2675.51     56.81 o 
  -8   0  10     2029.49     2173.13     50.38 o 
  -7   0  10      174.88      222.27      8.71 o 
  -6   0  10     2890.19     2914.57     55.15 o 
  -5   0  10     6039.19     6386.06     78.58 o 
  -4   0  10     1836.93     1906.49     43.75 o 
  -3   0  10     1217.68     1243.83     35.66 o 
  -2   0  10     4370.62     4201.53     63.03 o 
  -1   0  10     4946.34     5008.29     67.80 o 
   0   0  10      812.34      890.73     26.95 o 
   1   0  10      554.75      528.09     15.97 o 
   2   0  10    10545.08    10655.38     97.66 o 
   3   0  10     6250.53     6141.81     75.47 o 
   5   0  10     1911.47     1825.00     44.58 o 
   6   0  10     4594.50     4633.83     70.29 o 
   7   0  10      912.78      886.58     26.75 o 
   8   0  10      466.46      473.36     14.93 o 
   9   0  10      792.16      829.77     23.84 o 
  10   0  10      441.75      456.56     13.89 o 
  11   0  10      313.89      303.75     10.99 o 
  12   0  10      615.48      637.15     18.87 o 
  13   0  10     1280.00     1215.01     36.08 o 
  14   0  10       67.24       68.63      8.92 o 
  15   0  10       19.44       24.26      8.92 o 
  16   0  10      160.57      168.15     11.40 o 
  17   0  10      497.99      543.02     17.21 o 
  18   0  10       10.68       -9.74     10.37 o 
  19   0  10      228.67      217.29     13.27 o 
  20   0  10       73.13       94.55     11.82 o 
  21   0  10       53.37       61.99     12.23 o 
 -23   1  10        0.90       10.78     10.78 o 
 -22   1  10       14.87       14.31     10.37 o 
 -21   1  10       46.38       40.22     10.99 o 
 -20   1  10       10.36       22.39      9.95 o 
 -19   1  10        1.15       -9.54      9.54 o 
 -18   1  10      112.81      103.67     10.57 o 
 -17   1  10      138.97      140.16     10.99 o 
 -16   1  10        0.22        3.52      8.09 o 
 -15   1  10      112.07      127.72      9.54 o 
 -14   1  10      268.68      288.62     11.61 o 
 -13   1  10      135.26      152.19      9.74 o 
 -12   1  10      315.32      293.18     11.20 o 
 -11   1  10      326.81      336.72     11.20 o 
 -10   1  10      655.89      642.55     18.87 o 
  -9   1  10       77.19       82.52      8.29 o 
  -8   1  10      266.32      234.71      9.33 o 
  -7   1  10     1815.02     1755.75     46.44 o 
  -6   1  10     1177.90     1334.44     38.77 o 
  -5   1  10        7.12       10.37      6.22 o 
  -4   1  10      138.85      111.76      7.26 o 
  -3   1  10     3382.17     3452.62     58.68 o 
  -2   1  10      336.48      330.91     11.40 o 
  -1   1  10      655.90      749.12     22.60 o 
   0   1  10      832.92      830.60     25.30 o 
   1   1  10      445.15      420.69     14.10 o 
   2   1  10       87.94       93.92      6.43 o 
   3   1  10     1983.33     2035.87     46.44 o 
   4   1  10      223.61      200.08      8.29 o 
   5   1  10      369.08      359.94      9.74 o 
   6   1  10      208.71      186.40      8.29 o 
   7   1  10     1484.01     1450.55     43.33 o 
   8   1  10     1107.37     1131.45     34.42 o 
   9   1  10        2.97        0.00      7.46 o 
  10   1  10      477.90      469.62     13.68 o 
  11   1  10      586.93      585.73     18.25 o 
  12   1  10      456.49      420.69     13.68 o 
  13   1  10       73.89       75.26      8.29 o 
  14   1  10      370.27      373.63     12.86 o 
  15   1  10      130.25      122.74     10.78 o 
  16   1  10       34.95       37.32      9.33 o 
  17   1  10        6.95        2.49      9.33 o 
  18   1  10      150.03      172.30     12.23 o 
  19   1  10        3.38       -8.29      9.74 o 
  20   1  10        0.00       17.00     10.16 o 
  21   1  10        0.74       21.98     10.78 o 
 -22   2  10        0.11        3.94     11.40 o 
 -21   2  10        9.58        3.52     10.37 o 
 -20   2  10        3.09       -4.56      9.95 o 
 -19   2  10       28.44       28.61     10.57 o 
 -18   2  10       13.69       44.79      9.12 o 
 -17   2  10       39.87       49.97      9.54 o 
 -16   2  10       35.01       30.27      9.54 o 
 -15   2  10       10.37       10.16      8.71 o 
 -14   2  10        2.24        4.15      7.67 o 
 -13   2  10        0.51       -1.04      7.67 o 
 -12   2  10      259.41      245.90     10.78 o 
 -11   2  10        0.13       -1.45      7.67 o 
 -10   2  10      252.66      218.12      9.74 o 
  -9   2  10      169.14      171.26      9.33 o 
  -8   2  10        6.45        8.71      7.26 o 
  -7   2  10       91.68      104.50      7.67 o 
  -6   2  10        0.47       -6.84      6.84 o 
  -5   2  10     2183.21     2130.21     50.38 o 
  -4   2  10      285.77      279.49      9.33 o 
  -3   2  10      741.36      858.39     25.92 o 
  -2   2  10        1.14       11.82      5.60 o 
  -1   2  10      316.48      322.41      9.74 o 
   0   2  10      167.31      171.68      7.67 o 
   1   2  10      158.39      173.34      7.46 o 
   2   2  10      205.12      210.03      8.09 o 
   3   2  10        1.41        4.56      6.01 o 
   4   2  10       15.31        2.90      6.43 o 
   5   2  10      227.00      226.00      8.92 o 
   6   2  10       28.79       44.79      7.46 o 
   7   2  10       26.46       22.19      7.46 o 
   8   2  10      357.58      339.83     10.78 o 
   9   2  10       13.17       18.25      7.46 o 
  10   2  10      128.49      120.67      9.33 o 
  11   2  10       10.95        6.84      7.88 o 
  12   2  10      330.19      352.89     11.82 o 
  13   2  10      206.87      198.42     10.37 o 
  14   2  10       37.64       46.44      9.33 o 
  15   2  10        6.79        2.49      9.33 o 
  16   2  10       20.40       13.68      9.33 o 
  17   2  10        8.17       16.17      9.33 o 
  18   2  10        1.88        8.29      9.33 o 
  19   2  10       12.61       -8.71     10.16 o 
  20   2  10        9.01       25.30     10.78 o 
 -22   3  10       72.51       77.96     12.86 o 
 -21   3  10       20.27        5.39     11.40 o 
 -20   3  10        2.44        2.07     10.57 o 
 -19   3  10       20.20       24.05      9.95 o 
 -18   3  10      146.98      135.39     12.03 o 
 -17   3  10      289.33      272.65     13.68 o 
 -16   3  10        1.19        9.12      8.71 o 
 -15   3  10      226.72      204.23     11.61 o 
 -14   3  10      494.36      485.38     16.38 o 
 -13   3  10      367.83      376.74     12.86 o 
 -12   3  10        2.51       10.16      7.67 o 
 -11   3  10     1044.75     1011.40     30.89 o 
 -10   3  10     1211.93     1219.36     35.46 o 
  -9   3  10      142.44      138.71      9.33 o 
  -8   3  10      738.20      771.93     22.19 o 
  -7   3  10     1355.11     1298.15     38.15 o 
  -6   3  10     1088.93     1115.07     35.04 o 
  -5   3  10        8.86       10.78      7.26 o 
  -4   3  10     1849.29     1899.23     48.93 o 
  -3   3  10     1709.01     1709.51     46.86 o 
  -2   3  10       35.74       48.10      7.26 o 
  -1   3  10      262.30      231.39      9.12 o 
   0   3  10     3436.76     3332.78     62.41 o 
   1   3  10     2685.52     2667.22     56.40 o 
   2   3  10      647.85      652.70     19.49 o 
   3   3  10     2448.39     2413.43     54.94 o 
   4   3  10     1582.71     1541.78     39.81 o 
   5   3  10     1307.00     1189.71     35.04 o 
   6   3  10      128.57      138.09      8.92 o 
   7   3  10     3550.17     3394.15     67.39 o 
   8   3  10     1504.88     1543.23     42.30 o 
   9   3  10       21.51       21.15      7.88 o 
  10   3  10      355.85      365.12     12.23 o 
  11   3  10      626.56      623.88     19.08 o 
  12   3  10      396.80      365.54     12.65 o 
  13   3  10       21.03       23.01      9.33 o 
  14   3  10      387.20      407.84     14.10 o 
  15   3  10      235.23      249.84     12.65 o 
  16   3  10       43.07       41.88      9.74 o 
  17   3  10       34.31       31.10     10.78 o 
  18   3  10      297.97      325.11     14.51 o 
  19   3  10       52.90       38.36     12.23 o 
  20   3  10       23.95        8.29     11.20 o 
 -21   4  10        4.35       -1.04     10.99 o 
 -20   4  10       34.36       48.52     12.03 o 
 -19   4  10      171.16      160.90     14.10 o 
 -18   4  10       49.20       51.83     10.99 o 
 -17   4  10        8.16       14.10     10.16 o 
 -16   4  10      230.10      245.28     13.06 o 
 -15   4  10      268.64      271.82     13.27 o 
 -14   4  10        0.56        8.71      8.71 o 
 -13   4  10      417.17      418.20     14.31 o 
 -12   4  10      149.64      154.88     10.16 o 
 -11   4  10      290.42      308.73     12.23 o 
 -10   4  10      183.47      168.77     10.16 o 
  -9   4  10     1080.38     1024.26     30.27 o 
  -8   4  10     1597.22     1534.10     44.16 o 
  -7   4  10        7.27        6.22      7.67 o 
  -6   4  10      869.78      857.56     25.71 o 
  -5   4  10     2075.76     1968.07     53.49 o 
  -4   4  10     1344.98     1264.36     37.94 o 
  -3   4  10        0.96        2.49      7.67 o 
  -2   4  10     1855.46     1804.27     49.97 o 
  -1   4  10     1520.79     1404.93     39.60 o 
   0   4  10      649.85      662.04     20.32 o 
   1   4  10      257.52      261.87     10.57 o 
   2   4  10     2427.25     2353.93     57.23 o 
   3   4  10      956.95      949.82     27.37 o 
   4   4  10       49.70       51.21      7.88 o 
   5   4  10      120.70      121.92      8.92 o 
   6   4  10     1687.70     1804.06     52.46 o 
   7   4  10      395.29      348.54     11.82 o 
   8   4  10       56.15       62.41      8.92 o 
   9   4  10      626.21      670.12     20.11 o 
  10   4  10      235.02      208.38     10.78 o 
  11   4  10       60.63       66.56      9.33 o 
  12   4  10       87.88       89.36     10.37 o 
  13   4  10      435.92      412.61     14.72 o 
  14   4  10       71.75       72.15     10.16 o 
  15   4  10       47.19       51.21     10.16 o 
  16   4  10       29.39       47.69     10.16 o 
  17   4  10       81.83       87.08     11.61 o 
  18   4  10       19.65       27.78     11.20 o 
  19   4  10        8.03        7.67     11.20 o 
 -19   5  10        6.56        1.45     11.40 o 
 -18   5  10        9.36       27.16     10.99 o 
 -17   5  10        5.27       -3.52     10.16 o 
 -16   5  10        1.48       -0.41     10.16 o 
 -15   5  10        3.17       15.14      9.54 o 
 -14   5  10        5.33        0.41      9.54 o 
 -13   5  10        9.41        5.18      9.74 o 
 -12   5  10       11.75        3.52      9.12 o 
 -11   5  10        6.63        4.56      9.12 o 
 -10   5  10       51.87       58.68      9.12 o 
  -9   5  10        3.54        2.49      8.09 o 
  -8   5  10        1.13       -1.45      8.09 o 
  -7   5  10        0.09        0.00      8.09 o 
  -6   5  10        7.35       11.82      7.67 o 
  -5   5  10       15.55       14.31      7.67 o 
  -4   5  10       51.72       42.30      8.09 o 
  -3   5  10      140.38      133.32      9.12 o 
  -2   5  10       29.78       31.52      8.09 o 
  -1   5  10      120.58      126.48      9.12 o 
   0   5  10      177.94      172.92      9.54 o 
   1   5  10        4.18        8.50      7.46 o 
   2   5  10      185.94      179.35      9.95 o 
   3   5  10      149.97      133.32      9.95 o 
   4   5  10       16.27        7.05      7.88 o 
   5   5  10        0.42       -7.88      7.88 o 
   6   5  10        3.06        1.45      7.88 o 
   7   5  10       14.02       26.12      7.88 o 
   8   5  10       22.07       22.60      7.88 o 
   9   5  10        0.03       -3.52      8.92 o 
  10   5  10        0.45       10.78      8.92 o 
  11   5  10        5.40        2.49      8.71 o 
  12   5  10        2.03       -3.94      9.33 o 
  13   5  10        0.26       -4.35      9.33 o 
  14   5  10       18.19       21.36      9.74 o 
  15   5  10        0.14        6.84     10.16 o 
  16   5  10        0.26       17.00     10.16 o 
  17   5  10        0.32       21.36     10.16 o 
 -17   6  10       21.86       29.44     11.61 o 
 -16   6  10       93.89      104.50     12.65 o 
 -15   6  10       75.05       79.00     12.03 o 
 -14   6  10        4.77        4.98     10.16 o 
 -13   6  10       87.06       99.11     11.61 o 
 -12   6  10      187.63      179.14     12.65 o 
 -11   6  10       57.86       55.77     10.16 o 
 -10   6  10       34.90       37.53      9.74 o 
  -9   6  10      265.30      283.85     12.65 o 
  -8   6  10      255.37      266.22     13.27 o 
  -7   6  10        5.80       -0.41      9.12 o 
  -6   6  10      219.06      228.07     12.23 o 
  -5   6  10      733.55      701.64     22.39 o 
  -4   6  10      107.01      116.11     10.16 o 
  -3   6  10       59.76       44.58      9.54 o 
  -2   6  10      447.88      476.47     15.55 o 
  -1   6  10      603.92      607.92     18.66 o 
   0   6  10       88.25       73.81      9.12 o 
   1   6  10      369.37      371.14     13.06 o 
   2   6  10      405.80      455.11     13.89 o 
   3   6  10      206.07      202.16     10.37 o 
   4   6  10        3.69        0.41      8.50 o 
   5   6  10      331.90      361.19     13.48 o 
   6   6  10      361.71      381.50     13.89 o 
   7   6  10       14.28        9.95      8.92 o 
   8   6  10      104.34      120.05     11.40 o 
   9   6  10      107.37      104.50     11.20 o 
  10   6  10      112.34      120.46     11.20 o 
  11   6  10        3.27        6.43      9.33 o 
  12   6  10      171.75      192.83     13.27 o 
  13   6  10      107.24      101.80     12.23 o 
  14   6  10        9.17        5.81     10.78 o 
  15   6  10       55.81       64.07     12.23 o 
 -15   7  10        8.68       14.10     11.40 o 
 -14   7  10      139.38      173.96     13.48 o 
 -13   7  10       76.31       67.18     12.03 o 
 -12   7  10        2.78        6.01     10.57 o 
 -11   7  10      172.75      158.20     13.68 o 
 -10   7  10      200.81      193.03     13.06 o 
  -9   7  10       31.02       36.28     10.16 o 
  -8   7  10      178.29      194.28     12.65 o 
  -7   7  10      279.73      254.20     14.10 o 
  -6   7  10      160.34      160.27     12.03 o 
  -5   7  10       14.73        0.41      9.54 o 
  -4   7  10      366.09      396.64     15.14 o 
  -3   7  10      547.55      537.01     17.62 o 
  -2   7  10       70.47       86.25     10.57 o 
  -1   7  10      104.72      121.29     10.99 o 
   0   7  10      323.55      332.57     13.48 o 
   1   7  10      358.65      307.90     13.89 o 
   2   7  10       10.71       -9.54      9.54 o 
   3   7  10      244.68      267.26     13.48 o 
   4   7  10      638.67      662.45     19.28 o 
   5   7  10      106.82       92.89     10.78 o 
   6   7  10       43.26       44.79     10.78 o 
   7   7  10      316.06      364.09     15.34 o 
   8   7  10      250.43      262.70     13.68 o 
   9   7  10       20.37       13.68     10.37 o 
  10   7  10       51.56       58.26     11.82 o 
  11   7  10      183.95      201.12     14.10 o 
  12   7  10       51.46       44.79     12.23 o 
  13   7  10        4.07       14.10     10.16 o 
 -11   8  10        5.98        4.56     10.99 o 
 -10   8  10        5.87       22.60     10.57 o 
  -9   8  10       34.69       43.13     12.44 o 
  -8   8  10      109.31      120.26     12.44 o 
  -7   8  10        0.13       18.04     10.57 o 
  -6   8  10        0.07        4.98     10.57 o 
  -5   8  10       47.17       42.09     11.61 o 
  -4   8  10      102.32      100.97     12.44 o 
  -3   8  10        0.87       -8.50     10.57 o 
  -2   8  10       21.44       18.87      9.95 o 
  -1   8  10       36.49       10.99     11.40 o 
   0   8  10       22.55       29.44      9.54 o 
   1   8  10        2.59       13.89      9.95 o 
   2   8  10       25.01       12.86     10.99 o 
   3   8  10       42.17        6.01     10.78 o 
   4   8  10        0.10        1.04      9.95 o 
   5   8  10        1.25       -1.04     10.37 o 
   6   8  10        6.47        0.41     10.37 o 
   7   8  10       53.78       57.85     11.82 o 
   8   8  10        8.52       15.76     11.20 o 
   9   8  10       27.25       20.53     11.82 o 
  -4   9  10       30.88       64.07     11.40 o 
  -3   9  10       44.86       60.96     12.44 o 
  -2   9  10       12.22       25.30     11.40 o 
  -1   9  10        6.68       12.86     11.40 o 
   0   9  10       36.58       49.35     12.44 o 
   1   9  10       24.39       28.20     12.44 o 
   2   9  10        0.00       18.25     10.78 o 
 -22   1  11       18.36       18.25     10.99 o 
 -21   1  11       86.82       95.38     11.40 o 
 -20   1  11       22.94       28.82     10.37 o 
 -19   1  11        3.47       13.89      9.54 o 
 -18   1  11        9.12        2.90      9.54 o 
 -17   1  11      402.38      406.18     15.14 o 
 -16   1  11      120.24      123.78     10.16 o 
 -15   1  11       89.23       66.56      9.54 o 
 -14   1  11      665.36      678.41     21.77 o 
 -13   1  11      137.13      149.70      9.54 o 
 -12   1  11      219.85      232.43     10.16 o 
 -11   1  11       57.90       65.31      8.09 o 
 -10   1  11     2246.91     2206.09     56.81 o 
  -9   1  11     1169.54     1228.28     36.91 o 
  -8   1  11      127.68       98.28      8.71 o 
  -7   1  11      713.52      713.04     21.56 o 
  -6   1  11     1069.42     1062.41     33.17 o 
  -5   1  11      816.16      899.02     26.95 o 
  -4   1  11      336.98      318.68      9.33 o 
  -3   1  11     1345.60     1371.34     41.05 o 
  -2   1  11     1703.43     1784.78     45.41 o 
  -1   1  11        6.64        5.60      6.63 o 
   0   1  11     3013.23     3039.39     57.23 o 
   1   1  11     1424.52     1413.43     40.64 o 
   2   1  11      149.17      162.97      7.88 o 
   3   1  11      184.26      190.75      8.50 o 
   4   1  11     1677.14     1656.44     44.79 o 
   5   1  11     1427.60     1445.57     42.71 o 
   6   1  11      144.91      116.94      8.92 o 
   7   1  11      592.99      595.48     17.62 o 
   8   1  11     2745.20     2655.40     60.34 o 
   9   1  11      348.02      314.95     11.82 o 
  10   1  11      464.06      431.47     12.86 o 
  11   1  11      191.01      201.53     10.37 o 
  12   1  11      581.03      539.29     16.79 o 
  13   1  11      230.49      222.89     10.78 o 
  14   1  11       94.66      111.96     10.37 o 
  15   1  11      494.00      510.88     15.76 o 
  16   1  11       59.73       66.14     10.37 o 
  17   1  11        0.11       -8.71      9.74 o 
  18   1  11       20.43       33.80      9.74 o 
  19   1  11       51.79       58.47     10.78 o 
  20   1  11       34.20       30.69     11.61 o 
 -22   2  11      100.73      100.77     12.86 o 
 -21   2  11        6.29       -2.07     11.40 o 
 -20   2  11       61.19       57.02     10.99 o 
 -19   2  11      120.10      112.17     12.44 o 
 -18   2  11      122.80      119.63     12.03 o 
 -17   2  11        7.07       -0.41      9.54 o 
 -16   2  11      267.50      243.00     13.06 o 
 -15   2  11      633.63      627.82     19.28 o 
 -14   2  11       49.44       50.80      8.71 o 
 -13   2  11      228.09      200.70     10.78 o 
 -12   2  11     1096.15     1064.69     31.10 o 
 -11   2  11     1324.67     1289.86     36.91 o 
 -10   2  11       10.99       10.37      7.67 o 
  -9   2  11     1734.70     1758.24     51.01 o 
  -8   2  11     1263.61     1263.73     38.15 o 
  -7   2  11     2103.49     2105.95     54.32 o 
  -6   2  11      471.80      454.49     13.48 o 
  -5   2  11     3340.50     3252.12     63.24 o 
  -4   2  11     3501.79     3372.38     63.65 o 
  -3   2  11      109.49      126.48      8.29 o 
  -2   2  11     1186.25     1155.50     33.38 o 
  -1   2  11     4754.93     4679.65     73.61 o 
   0   2  11     2981.26     2955.21     58.26 o 
   1   2  11      189.45      207.75      9.12 o 
   2   2  11     3624.36     3387.51     63.45 o 
   3   2  11     4401.97     4423.17     71.95 o 
   4   2  11     1498.83     1471.90     38.57 o 
   5   2  11      816.32      856.73     25.71 o 
   6   2  11     1194.47     1198.63     35.87 o 
   7   2  11      707.85      681.73     18.66 o 
   8   2  11      322.84      274.31     10.78 o 
   9   2  11      461.40      435.41     13.27 o 
  10   2  11     1163.23     1132.70     34.83 o 
  11   2  11      186.39      183.70     10.37 o 
  12   2  11       40.83       56.81      8.71 o 
  13   2  11      415.03      404.52     14.10 o 
  14   2  11      557.94      558.37     16.59 o 
  15   2  11        1.45       -6.43      8.71 o 
  16   2  11      127.47      119.63     11.82 o 
  17   2  11      110.65      106.78     11.61 o 
  18   2  11      108.28      109.06     11.61 o 
  19   2  11        1.90       -3.32     11.20 o 
  20   2  11      101.22       82.52     13.68 o 
 -21   3  11        0.05       -0.41     10.37 o 
 -20   3  11       37.69       25.92     11.40 o 
 -19   3  11        7.26        2.49      9.54 o 
 -18   3  11       37.88       34.63     10.57 o 
 -17   3  11        2.02       -3.11      9.12 o 
 -16   3  11        0.10        6.63      9.12 o 
 -15   3  11       12.87       11.61      9.54 o 
 -14   3  11       33.49       27.37      9.74 o 
 -13   3  11       36.80       47.48      8.71 o 
 -12   3  11      145.23      146.80     10.16 o 
 -11   3  11       55.70       49.14      8.71 o 
 -10   3  11       99.86       99.11      9.33 o 
  -9   3  11        4.23        0.41      7.67 o 
  -8   3  11      562.58      550.28     18.45 o 
  -7   3  11        8.04       17.62      7.26 o 
  -6   3  11      302.91      281.98     10.78 o 
  -5   3  11        1.13       -1.04      7.26 o 
  -4   3  11       44.75       32.97      7.67 o 
  -3   3  11       14.20       15.97      7.67 o 
  -2   3  11       13.12       18.87      7.67 o 
  -1   3  11       39.73       44.79      8.09 o 
   0   3  11      164.50      157.37      8.50 o 
   1   3  11       20.58       22.60      7.46 o 
   2   3  11        1.19        2.07      7.05 o 
   3   3  11        3.88       -7.46      7.46 o 
   4   3  11       96.96       78.79      8.50 o 
   5   3  11      621.25      601.08     17.21 o 
   6   3  11      200.65      194.28     10.37 o 
   7   3  11        2.11        1.87      7.88 o 
   8   3  11       10.07       18.66      7.88 o 
   9   3  11      399.67      347.50     12.23 o 
  10   3  11       60.76       69.04      8.92 o 
  11   3  11      186.90      195.11     10.78 o 
  12   3  11        1.49       -0.41      8.29 o 
  13   3  11        0.34       -7.88      8.71 o 
  14   3  11        0.10       -2.90      9.33 o 
  15   3  11       10.94       32.76      9.33 o 
  16   3  11        5.96        7.88     10.16 o 
  17   3  11        0.47       -7.88     10.16 o 
  18   3  11        5.15       -3.32     11.20 o 
  19   3  11        0.11      -10.16     10.78 o 
 -20   4  11       59.90       58.88     12.44 o 
 -19   4  11       24.36        0.00     12.03 o 
 -18   4  11       19.80       22.60     10.57 o 
 -17   4  11        1.39        7.46      9.54 o 
 -16   4  11       99.00       95.58     11.20 o 
 -15   4  11      122.56      107.40     12.23 o 
 -14   4  11        4.67       -7.05      9.74 o 
 -13   4  11        0.48       -5.18      9.12 o 
 -12   4  11      268.08      264.36     12.23 o 
 -11   4  11       95.46      115.07      9.74 o 
 -10   4  11       27.27       22.60      8.71 o 
  -9   4  11      106.79       88.74      9.74 o 
  -8   4  11      457.49      443.91     13.89 o 
  -7   4  11       87.80       94.96      8.71 o 
  -6   4  11       10.94        5.60      8.29 o 
  -5   4  11      694.16      673.44     19.49 o 
  -4   4  11      923.12      891.77     26.54 o 
  -3   4  11       69.62       66.35      8.71 o 
  -2   4  11      746.34      751.61     21.36 o 
  -1   4  11       78.96       87.29      9.12 o 
   0   4  11      148.03      131.25      9.54 o 
   1   4  11       61.82       46.86      8.50 o 
   2   4  11      879.72      919.34     26.54 o 
   3   4  11     1132.95     1125.23     34.00 o 
   4   4  11       16.81       14.93      7.46 o 
   5   4  11       51.31       58.47      8.50 o 
   6   4  11      300.15      350.61     12.44 o 
   7   4  11      702.11      675.72     20.11 o 
   8   4  11        5.45       15.14      7.88 o 
   9   4  11      116.21      132.90      9.74 o 
  10   4  11      266.95      298.57     12.65 o 
  11   4  11       63.73       79.62      9.74 o 
  12   4  11       16.55        7.88      9.33 o 
  13   4  11      142.50      146.38     12.23 o 
  14   4  11       26.64       37.94     10.16 o 
  15   4  11        7.17       10.78      9.33 o 
  16   4  11       17.22       15.97     10.78 o 
  17   4  11        1.89        5.39     11.20 o 
  18   4  11       31.76       26.12     12.03 o 
 -19   5  11        7.71       -7.05     11.40 o 
 -18   5  11       11.04       15.55     10.99 o 
 -17   5  11      114.48      112.59     12.65 o 
 -16   5  11       70.62       78.58     11.61 o 
 -15   5  11        3.50       -3.11      9.54 o 
 -14   5  11       98.52      105.33     11.20 o 
 -13   5  11      312.15      299.81     14.72 o 
 -12   5  11      103.26      109.27     11.20 o 
 -11   5  11      341.06      334.44     13.68 o 
 -10   5  11      597.03      625.34     18.87 o 
  -9   5  11      239.81      216.26     11.82 o 
  -8   5  11       10.58       26.12      7.67 o 
  -7   5  11      426.10      424.01     13.68 o 
  -6   5  11      767.50      777.94     24.47 o 
  -5   5  11      289.73      284.88     11.20 o 
  -4   5  11       75.36       68.63      9.12 o 
  -3   5  11     1039.94     1041.88     31.52 o 
  -2   5  11      838.07      839.31     24.88 o 
  -1   5  11       33.34       41.88      8.09 o 
   0   5  11      514.19      504.04     15.14 o 
   1   5  11     1201.02     1198.22     36.08 o 
   2   5  11      392.25      410.53     13.06 o 
   3   5  11      129.23      160.48     10.37 o 
   4   5  11      752.95      765.08     22.81 o 
   5   5  11      417.15      411.98     13.27 o 
   6   5  11       29.36       32.55      8.29 o 
   7   5  11      249.12      256.27     12.23 o 
   8   5  11      486.17      524.98     16.79 o 
   9   5  11      159.89      148.66     10.78 o 
  10   5  11       51.45       57.85     10.37 o 
  11   5  11      234.24      239.89     13.27 o 
  12   5  11      154.99      149.28     12.23 o 
  13   5  11       70.92       76.09     11.20 o 
  14   5  11       33.04       55.57     10.78 o 
  15   5  11      197.20      221.65     13.68 o 
  16   5  11       92.54       76.72     13.06 o 
 -17   6  11        3.32        3.52     11.40 o 
 -16   6  11       64.83       54.74     12.44 o 
 -15   6  11       36.85       22.19     11.61 o 
 -14   6  11        1.24        2.49     10.57 o 
 -13   6  11        8.81        1.45     10.16 o 
 -12   6  11      130.07      120.26     12.65 o 
 -11   6  11      113.32      123.99     12.23 o 
 -10   6  11       25.30       14.72     10.16 o 
  -9   6  11       31.47       45.20     10.16 o 
  -8   6  11      300.27      294.63     13.68 o 
  -7   6  11      315.52      289.03     13.68 o 
  -6   6  11       35.70       13.27     10.16 o 
  -5   6  11      204.78      174.17     12.65 o 
  -4   6  11       61.76       57.23      9.54 o 
  -3   6  11       94.17       81.28     10.16 o 
  -2   6  11       41.93       47.90      9.54 o 
  -1   6  11      523.97      488.28     15.14 o 
   0   6  11      113.98      105.33     10.57 o 
   1   6  11       48.80       58.06      9.54 o 
   2   6  11       87.60       73.40      9.95 o 
   3   6  11      178.44      159.24     11.40 o 
   4   6  11      212.16      189.92     11.40 o 
   5   6  11       14.97       25.30      8.92 o 
   6   6  11      231.53      201.74     12.44 o 
   7   6  11      171.39      172.30     11.82 o 
   8   6  11       16.13        8.92      9.74 o 
   9   6  11       38.05       52.04     10.37 o 
  10   6  11      165.27      134.15     12.23 o 
  11   6  11       22.62       25.30     10.16 o 
  12   6  11        5.31        8.29      9.74 o 
  13   6  11       21.35        9.74     11.61 o 
  14   6  11       21.57        6.22     11.61 o 
 -14   7  11       13.73       12.03     11.61 o 
 -13   7  11        9.46       -3.52     11.61 o 
 -12   7  11        0.55      -11.61     11.61 o 
 -11   7  11        0.05       -3.11     10.57 o 
 -10   7  11       64.35       68.42     10.99 o 
  -9   7  11       45.87       50.80     10.57 o 
  -8   7  11        4.71        7.05     10.16 o 
  -7   7  11       19.99       33.17     10.16 o 
  -6   7  11       38.21       27.78     10.99 o 
  -5   7  11       42.38       64.90     10.57 o 
  -4   7  11        0.75       10.57      9.12 o 
  -3   7  11       97.36       92.89     10.99 o 
  -2   7  11        6.94        9.95      9.54 o 
  -1   7  11        1.60       -4.56      8.92 o 
   0   7  11        1.24       10.99      8.92 o 
   1   7  11       37.67       55.36     10.37 o 
   2   7  11        1.34       -7.88      9.95 o 
   3   7  11       29.71       45.20      9.33 o 
   4   7  11       18.67       26.75     10.37 o 
   5   7  11        6.91        7.88      9.95 o 
   6   7  11       24.38       18.25     10.37 o 
   7   7  11        7.40       -5.39     10.37 o 
   8   7  11      131.38      123.16     13.27 o 
   9   7  11       13.46       34.83     10.37 o 
  10   7  11        4.41        5.39     10.78 o 
  11   7  11        7.87        0.41     12.23 o 
  12   7  11        1.48       -5.39     11.20 o 
 -10   8  11        1.08        7.05     10.99 o 
  -9   8  11       29.85       44.99     12.03 o 
  -8   8  11      133.02      149.49     13.89 o 
  -7   8  11       14.32        7.05     11.40 o 
  -6   8  11       24.65       36.49     11.40 o 
  -5   8  11      118.15      149.91     12.44 o 
  -4   8  11       92.16       92.27     12.03 o 
  -3   8  11       25.99        7.05     11.40 o 
  -2   8  11       53.38       66.14     12.03 o 
  -1   8  11      207.84      221.85     14.93 o 
   0   8  11      100.20       89.36     12.44 o 
   1   8  11        0.57        6.84     10.99 o 
   2   8  11       96.10      126.68     12.44 o 
   3   8  11      178.06      206.92     13.27 o 
   4   8  11       14.48      -11.40     11.40 o 
   5   8  11       20.76       25.50     11.40 o 
   6   8  11       94.53       95.17     13.68 o 
   7   8  11       38.03       33.80     12.65 o 
   8   8  11        0.91        3.52     11.20 o 
 -22   0  12       40.03       56.81     11.40 o 
 -21   0  12       61.29       54.53     12.44 o 
 -20   0  12        1.90       12.86      9.33 o 
 -19   0  12      145.58      136.64     12.03 o 
 -18   0  12      184.92      194.28     12.03 o 
 -17   0  12        0.34       11.40      8.92 o 
 -16   0  12        3.95       -2.49      9.54 o 
 -15   0  12      736.39      679.87     19.49 o 
 -14   0  12     1187.43     1244.04     34.63 o 
 -13   0  12       87.82       66.35      9.12 o 
 -12   0  12      991.52      988.39     29.65 o 
 -11   0  12      678.14      698.32     22.81 o 
 -10   0  12      383.34      427.53     14.10 o 
  -9   0  12        7.40       23.84      8.09 o 
  -8   0  12     2731.35     2817.74     61.99 o 
  -7   0  12     1552.27     1614.35     41.26 o 
  -6   0  12      252.62      282.19     10.78 o 
  -5   0  12      654.05      589.26     17.42 o 
  -4   0  12     5538.84     5749.73     82.31 o 
  -3   0  12     1145.12     1181.84     34.63 o 
  -2   0  12      202.96      177.28      8.71 o 
  -1   0  12      933.32      896.12     28.41 o 
   0   0  12     3400.44     3450.54     63.03 o 
   1   0  12     2219.15     2247.15     54.12 o 
   2   0  12     1139.87     1136.84     34.00 o 
   3   0  12     3501.20     3364.08     63.45 o 
   4   0  12     1156.58     1166.70     35.87 o 
   5   0  12      115.46       81.28      8.29 o 
   6   0  12      594.22      608.33     16.17 o 
   7   0  12      858.83      823.76     26.12 o 
   8   0  12      859.60      784.99     22.60 o 
   9   0  12       35.08       25.09      8.29 o 
  10   0  12     1058.51     1087.08     31.52 o 
  11   0  12     1198.16     1116.11     35.04 o 
  12   0  12        2.50        3.94      8.29 o 
  13   0  12      189.10      219.16     11.40 o 
  14   0  12      257.93      298.78     12.86 o 
  15   0  12      170.88      186.81     11.82 o 
  16   0  12        0.89       -5.81      9.74 o 
  17   0  12      218.73      246.11     13.68 o 
  18   0  12       28.99       37.74     10.37 o 
  19   0  12        8.05       23.01     10.16 o 
 -22   1  12        0.63        0.41     11.40 o 
 -21   1  12        3.41       10.37     10.99 o 
 -20   1  12       56.37       69.67     12.03 o 
 -19   1  12       50.94       75.89     10.57 o 
 -18   1  12       28.65       25.50      9.95 o 
 -17   1  12       71.90       81.28     10.57 o 
 -16   1  12       73.44       81.48     10.16 o 
 -15   1  12       89.46       82.73     10.57 o 
 -14   1  12       24.10       10.57      8.50 o 
 -13   1  12      237.15      238.65     11.20 o 
 -12   1  12      245.97      257.10     11.61 o 
 -11   1  12      152.79      140.58      9.74 o 
 -10   1  12      240.47      240.93     10.78 o 
  -9   1  12      482.69      479.16     13.89 o 
  -8   1  12      216.60      206.92      9.74 o 
  -7   1  12      292.07      270.37     10.78 o 
  -6   1  12      157.74      150.11      9.33 o 
  -5   1  12      505.38      593.41     14.51 o 
  -4   1  12       29.54       38.77      8.29 o 
  -3   1  12      936.03      940.70     29.03 o 
  -2   1  12      999.00     1013.68     29.44 o 
  -1   1  12       63.71       94.13      8.09 o 
   0   1  12        9.43       -7.67      7.67 o 
   1   1  12     1155.65     1070.08     34.00 o 
   2   1  12      553.61      555.05     17.83 o 
   3   1  12      110.11      110.10      8.92 o 
   4   1  12       13.07        2.90      7.46 o 
   5   1  12      698.89      692.93     21.15 o 
   6   1  12      598.98      579.51     17.62 o 
   7   1  12        5.38       -3.52      7.26 o 
   8   1  12      673.67      627.82     19.70 o 
   9   1  12       88.94       88.33      8.92 o 
  10   1  12       35.48       44.16      8.29 o 
  11   1  12       25.26       25.50      7.88 o 
  12   1  12      159.14      168.15     10.37 o 
  13   1  12       28.81       14.31      9.33 o 
  14   1  12        5.45       -2.90      8.92 o 
  15   1  12        8.46        9.74      9.33 o 
  16   1  12       99.65       96.21     11.20 o 
  17   1  12        7.67        9.74     10.16 o 
  18   1  12        5.14       -2.49      9.74 o 
  19   1  12        3.39        6.43     11.20 o 
 -21   2  12       52.79       67.59     12.03 o 
 -20   2  12        8.63       14.93      9.95 o 
 -19   2  12       44.73       51.63     10.57 o 
 -18   2  12        7.08       14.10      9.95 o 
 -17   2  12        0.92       13.06      9.12 o 
 -16   2  12       28.50       23.22     10.16 o 
 -15   2  12       27.49       20.32      9.54 o 
 -14   2  12      214.77      194.28     11.61 o 
 -13   2  12        1.87       -5.18      8.71 o 
 -12   2  12       70.13       76.51      8.71 o 
 -11   2  12       23.75        8.71      8.71 o 
 -10   2  12      248.07      229.11     10.78 o 
  -9   2  12        6.69       -8.29      8.29 o 
  -8   2  12       63.98       70.08      8.29 o 
  -7   2  12      148.43      154.26      9.74 o 
  -6   2  12        0.75        9.74      7.26 o 
  -5   2  12      152.37      157.16      9.74 o 
  -4   2  12      219.17      204.85     10.37 o 
  -3   2  12        0.30        0.00      7.67 o 
  -2   2  12       46.88       30.69      8.29 o 
  -1   2  12      364.97      358.70     11.82 o 
   0   2  12       40.26       53.70      8.09 o 
   1   2  12      185.86      179.76      9.54 o 
   2   2  12       65.46       58.88      8.50 o 
   3   2  12     1011.96      948.79     27.78 o 
   4   2  12      369.34      369.06     11.40 o 
   5   2  12       62.63       53.29      8.29 o 
   6   2  12        4.43        6.43      7.46 o 
   7   2  12       20.56        8.92      8.29 o 
   8   2  12      280.38      275.76     11.20 o 
   9   2  12        4.23        3.94      7.88 o 
  10   2  12      209.17      194.69     10.78 o 
  11   2  12        1.23        6.43      8.29 o 
  12   2  12       16.89       12.65      8.29 o 
  13   2  12        5.31       -8.71      8.71 o 
  14   2  12        1.52       -9.33      9.33 o 
  15   2  12       17.05        1.04      9.74 o 
  16   2  12        1.88       -8.71      9.74 o 
  17   2  12        5.71        3.32      9.74 o 
  18   2  12       12.98        9.74     11.20 o 
  19   2  12        0.58       -3.94     11.20 o 
 -20   3  12      124.16      117.35     13.48 o 
 -19   3  12       47.76       53.49     11.61 o 
 -18   3  12       12.64        3.11     10.57 o 
 -17   3  12       47.79       41.26     10.99 o 
 -16   3  12      208.94      211.69     12.65 o 
 -15   3  12       59.14       60.34     10.16 o 
 -14   3  12      205.04      209.21     12.23 o 
 -13   3  12      590.68      564.59     16.79 o 
 -12   3  12      174.70      205.68     11.20 o 
 -11   3  12       45.17       39.81      8.71 o 
 -10   3  12      608.34      597.76     18.87 o 
  -9   3  12     1852.90     1825.00     48.72 o 
  -8   3  12      171.56      186.19     10.37 o 
  -7   3  12      406.04      366.37     11.82 o 
  -6   3  12      503.96      494.50     13.89 o 
  -5   3  12     1018.05     1030.06     32.34 o 
  -4   3  12      837.92      818.16     25.09 o 
  -3   3  12      494.73      515.45     14.93 o 
  -2   3  12     3394.12     3389.79     68.84 o 
  -1   3  12      336.84      367.61     11.20 o 
   0   3  12      111.11      130.42      9.12 o 
   1   3  12      481.08      491.39     15.55 o 
   2   3  12      802.75      829.98     24.47 o 
   3   3  12      147.09      134.77      9.54 o 
   4   3  12      489.41      507.98     15.34 o 
   5   3  12      610.51      625.13     18.66 o 
   6   3  12      376.44      390.83     12.23 o 
   7   3  12       37.60       28.41      8.92 o 
   8   3  12      658.83      711.80     21.56 o 
   9   3  12      607.69      611.03     18.04 o 
  10   3  12       32.78       21.56      8.71 o 
  11   3  12       95.50      111.34     10.16 o 
  12   3  12      303.53      321.58     13.27 o 
  13   3  12      209.60      224.76     12.23 o 
  14   3  12       47.79       37.53     10.16 o 
  15   3  12      128.18      148.46     12.23 o 
  16   3  12      150.26      171.06     12.65 o 
  17   3  12        2.68       14.10     10.78 o 
  18   3  12        6.51       -1.87     11.20 o 
 -19   4  12       58.21       75.47     12.03 o 
 -18   4  12       33.73       37.11     10.57 o 
 -17   4  12       15.24       23.22     10.57 o 
 -16   4  12       19.97       11.20     10.16 o 
 -15   4  12      338.55      333.82     15.14 o 
 -14   4  12      122.61      130.83     11.61 o 
 -13   4  12        7.03       -8.71      9.12 o 
 -12   4  12       42.56       39.19      9.74 o 
 -11   4  12      373.50      405.14     14.31 o 
 -10   4  12      183.97      218.33     11.20 o 
  -9   4  12        0.52        2.07      8.71 o 
  -8   4  12      950.95      905.45     27.16 o 
  -7   4  12      203.21      199.25     11.20 o 
  -6   4  12        3.04        2.49      8.29 o 
  -5   4  12      222.97      236.37     10.78 o 
  -4   4  12     1099.26     1050.38     31.10 o 
  -3   4  12      466.43      482.89     15.34 o 
  -2   4  12      314.65      294.63     11.20 o 
  -1   4  12      654.73      608.75     18.66 o 
   0   4  12     1117.37     1101.39     33.80 o 
   1   4  12      300.16      318.27     11.61 o 
   2   4  12      342.59      328.01     12.03 o 
   3   4  12      847.63      789.34     23.84 o 
   4   4  12      523.30      533.48     15.97 o 
   5   4  12       50.21       41.47      8.50 o 
   6   4  12      631.48      620.36     19.28 o 
   7   4  12      425.80      402.86     13.68 o 
   8   4  12      119.97      106.57      9.33 o 
   9   4  12       63.00       70.50      9.74 o 
  10   4  12      215.56      206.30     12.23 o 
  11   4  12      267.98      248.60     12.65 o 
  12   4  12        4.09        5.81      9.33 o 
  13   4  12      119.03      120.26     11.61 o 
  14   4  12      136.94      123.16     12.65 o 
  15   4  12       13.71        6.22     10.16 o 
  16   4  12        0.51       -6.84     11.20 o 
  17   4  12       67.50       89.78     12.65 o 
 -18   5  12        0.09      -10.99     10.99 o 
 -17   5  12        4.63        3.94     10.99 o 
 -16   5  12        0.01       14.51     10.16 o 
 -15   5  12        2.96       -4.98     10.16 o 
 -14   5  12        0.06       -9.54      9.54 o 
 -13   5  12        0.01        4.98     10.16 o 
 -12   5  12        0.59       10.57     10.16 o 
 -11   5  12        0.38       -9.12      9.12 o 
 -10   5  12        0.11       -9.74      9.74 o 
  -9   5  12       35.36       40.22      9.74 o 
  -8   5  12        1.05       -8.09      9.12 o 
  -7   5  12        0.42       -8.71      9.12 o 
  -6   5  12        0.27       -5.60      8.71 o 
  -5   5  12       18.90       22.39      8.71 o 
  -4   5  12       14.83       14.72      8.71 o 
  -3   5  12       79.26       63.45      9.12 o 
  -2   5  12       84.74       99.52      9.54 o 
  -1   5  12        0.68        7.46      8.09 o 
   0   5  12      142.99      134.77     10.57 o 
   1   5  12       75.17       50.59      8.92 o 
   2   5  12        5.19        9.95      8.09 o 
   3   5  12       22.80       17.83      8.50 o 
   4   5  12        7.52        7.88      8.50 o 
   5   5  12        2.10       -4.98      8.92 o 
   6   5  12        2.02        7.88      8.29 o 
   7   5  12        2.98       -9.33      9.33 o 
   8   5  12        5.86       11.20      9.33 o 
   9   5  12        2.24       13.68      9.33 o 
  10   5  12       18.44       11.82      9.74 o 
  11   5  12        1.86        2.49      9.74 o 
  12   5  12        6.06        6.84      9.74 o 
  13   5  12        0.05        3.94     10.16 o 
  14   5  12        2.70       18.45     10.16 o 
  15   5  12       20.31       27.58     11.20 o 
 -16   6  12        0.69        9.95     11.61 o 
 -15   6  12       41.47       55.15     11.61 o 
 -14   6  12       46.95       46.24     12.03 o 
 -13   6  12        0.04       14.10     10.16 o 
 -12   6  12       32.46       20.73     11.20 o 
 -11   6  12       50.56       45.41     11.20 o 
 -10   6  12       67.92       82.94     11.20 o 
  -9   6  12        5.20       20.73      9.54 o 
  -8   6  12      157.29      157.37     12.65 o 
  -7   6  12      217.81      214.60     13.06 o 
  -6   6  12        1.27       -9.54      9.54 o 
  -5   6  12      151.33      158.61     11.61 o 
  -4   6  12      207.34      210.03     12.65 o 
  -3   6  12       94.45       96.83     10.57 o 
  -2   6  12       12.06       18.04      9.12 o 
  -1   6  12      251.51      265.39     13.06 o 
   0   6  12      286.16      318.47     13.48 o 
   1   6  12       29.02       46.86      8.92 o 
   2   6  12       30.66       31.93      9.54 o 
   3   6  12      445.38      469.83     15.34 o 
   4   6  12      242.72      255.65     13.27 o 
   5   6  12        1.32       -9.33      9.33 o 
   6   6  12      152.63      171.47     12.23 o 
   7   6  12      107.51      121.92     11.82 o 
   8   6  12       59.52       51.42     11.20 o 
   9   6  12        0.45       -6.43     10.37 o 
  10   6  12      115.43      149.91     12.23 o 
  11   6  12       41.68       45.41     11.61 o 
  12   6  12        2.55       -5.39     10.78 o 
  13   6  12       15.62       28.20     11.20 o 
 -13   7  12      116.97      131.04     13.48 o 
 -12   7  12       66.82       47.07     12.44 o 
 -11   7  12        1.40        3.94     10.99 o 
 -10   7  12      127.04      108.44     12.65 o 
  -9   7  12      132.95      132.70     13.48 o 
  -8   7  12       19.12       35.25     10.57 o 
  -7   7  12        0.87       -9.95      9.95 o 
  -5   7  12      248.64      244.04     14.10 o 
  -4   7  12        0.02      -10.57     10.57 o 
  -3   7  12      110.01      139.75     11.61 o 
  -2   7  12      198.14      207.13     13.06 o 
  -1   7  12      123.08      109.27     11.40 o 
   0   7  12       12.64       20.53      9.95 o 
   1   7  12      232.65      241.14     13.48 o 
   2   7  12      184.09      204.85     12.86 o 
   3   7  12        0.49        2.07      9.33 o 
   4   7  12       62.97       42.50     10.78 o 
   5   7  12       94.19       94.13     11.40 o 
   6   7  12       78.70       61.99     11.40 o 
   7   7  12        7.61        1.04     11.20 o 
   8   7  12       96.59       96.41     12.65 o 
   9   7  12       88.95       89.36     12.65 o 
  10   7  12        3.77       27.37     11.20 o 
  -8   8  12       11.28        4.98     12.03 o 
  -7   8  12        2.65      -12.03     12.03 o 
  -6   8  12        4.02       -8.50     11.40 o 
  -5   8  12       39.10       33.38     12.03 o 
  -4   8  12       35.11       41.88     12.03 o 
  -3   8  12        0.11       19.49     10.99 o 
  -2   8  12        0.54        1.04     10.99 o 
  -1   8  12       18.37       13.48     11.40 o 
   0   8  12       39.49       54.53     11.40 o 
   1   8  12        5.46        0.41     10.37 o 
   2   8  12       12.28        7.88     11.40 o 
   3   8  12       28.12       29.03     11.40 o 
   4   8  12        3.51        6.84     11.40 o 
   5   8  12       10.81      -12.23     12.23 o 
   6   8  12       18.75       21.56     12.23 o 
 -21   1  13        0.01        7.46     10.37 o 
 -20   1  13        5.19        9.54     10.37 o 
 -19   1  13      133.50      142.65     12.03 o 
 -18   1  13       19.06       33.38      9.95 o 
 -17   1  13      121.20      101.18     11.61 o 
 -16   1  13       99.37       91.85     10.99 o 
 -15   1  13       21.67       30.27      9.54 o 
 -14   1  13       37.80       43.33      9.54 o 
 -13   1  13       75.61       66.76      9.54 o 
 -12   1  13      938.48      940.49     28.41 o 
 -11   1  13       38.38       52.46      8.71 o 
 -10   1  13      248.71      251.30     11.20 o 
  -9   1  13      546.55      510.68     15.76 o 
  -8   1  13      729.05      712.21     20.94 o 
  -7   1  13        1.25       -1.04      7.67 o 
  -6   1  13      739.88      681.73     20.11 o 
  -5   1  13      840.08      830.81     25.30 o 
  -4   1  13      498.89      513.17     14.51 o 
  -3   1  13      150.28      165.66      9.74 o 
  -2   1  13     1979.32     1987.56     52.46 o 
  -1   1  13     1856.03     1775.24     51.63 o 
   0   1  13        3.38       -7.67      7.67 o 
   1   1  13      285.88      279.91     10.57 o 
   2   1  13      128.38      152.81      9.33 o 
   3   1  13      838.44      838.69     26.12 o 
   4   1  13       44.49       34.83      8.29 o 
   5   1  13      991.36      976.98     28.41 o 
   6   1  13      773.48      787.89     24.05 o 
   7   1  13        6.81        6.43      7.88 o 
   8   1  13      128.24      139.54      9.33 o 
   9   1  13      197.01      205.06     10.37 o 
  10   1  13      232.17      232.63     11.20 o 
  11   1  13        0.95        6.84      8.29 o 
  12   1  13      176.67      183.08     11.20 o 
  13   1  13      140.28      157.99     11.20 o 
  14   1  13       40.63       33.17     10.16 o 
  15   1  13       17.15       11.82      9.74 o 
  16   1  13       77.66       99.11     11.20 o 
  17   1  13       37.65       34.21     10.78 o 
  18   1  13        3.61      -10.78     10.78 o 
 -20   2  13        6.30       -9.54     11.40 o 
 -19   2  13        4.72       11.40      9.95 o 
 -18   2  13      134.02      148.87     12.44 o 
 -17   2  13      167.63      148.66     13.06 o 
 -16   2  13        0.84       -9.54      9.54 o 
 -15   2  13      112.77      116.32     11.20 o 
 -14   2  13      262.90      251.71     12.65 o 
 -13   2  13      250.45      277.42     13.27 o 
 -12   2  13       33.58       33.17      9.12 o 
 -11   2  13      446.81      405.56     13.27 o 
 -10   2  13       35.12       63.03      9.12 o 
  -9   2  13      188.40      209.83     11.20 o 
  -8   2  13        6.22        2.49      7.67 o 
  -7   2  13     1773.99     1714.08     45.41 o 
  -6   2  13      475.05      516.48     15.97 o 
  -5   2  13      446.43      370.52     12.44 o 
  -4   2  13      538.97      456.15     12.86 o 
  -3   2  13      556.96      554.63     15.34 o 
  -2   2  13      310.59      322.62     11.20 o 
  -1   2  13      524.00      437.28     12.65 o 
   0   2  13     1822.19     1688.37     50.59 o 
   1   2  13      178.98      173.96      9.95 o 
   2   2  13        7.90        2.49      7.88 o 
   3   2  13      791.75      760.73     23.84 o 
   4   2  13     2015.10     1966.41     55.36 o 
   5   2  13        1.29        0.41      7.88 o 
   6   2  13      119.40      138.30      8.92 o 
   7   2  13      643.67      596.72     18.66 o 
   8   2  13      731.76      713.87     23.01 o 
   9   2  13       42.31       31.31      8.29 o 
  10   2  13      224.35      229.11     11.82 o 
  11   2  13      543.15      515.45     15.55 o 
  12   2  13       78.69       88.33     10.16 o 
  13   2  13       57.64       52.25     10.78 o 
  14   2  13      100.07       98.49     11.61 o 
  15   2  13       52.71       60.75     10.78 o 
  16   2  13        9.16        3.32     10.16 o 
  17   2  13       74.72       90.40     12.23 o 
  18   2  13       58.43       35.87     12.65 o 
 -20   3  13       35.33       48.31     12.44 o 
 -19   3  13        0.29      -10.99     10.99 o 
 -18   3  13        0.34        3.11      9.95 o 
 -17   3  13        1.14       -7.46     10.16 o 
 -16   3  13       38.29       22.19     10.57 o 
 -15   3  13       35.45       36.49     10.16 o 
 -14   3  13        6.19        8.09      9.12 o 
 -13   3  13        5.73        3.52      9.12 o 
 -12   3  13      349.28      348.12     14.31 o 
 -11   3  13       36.80       26.12      9.12 o 
 -10   3  13       31.26       27.16      9.12 o 
  -9   3  13       72.93       68.21      9.74 o 
  -8   3  13      175.16      174.58     10.37 o 
  -7   3  13        0.24        8.29      7.67 o 
  -6   3  13      383.15      381.09     12.23 o 
  -5   3  13      224.89      208.38     11.20 o 
  -4   3  13      105.03      102.43      9.12 o 
  -3   3  13        1.76        5.60      7.67 o 
  -2   3  13       94.22       76.30      9.12 o 
  -1   3  13      350.34      339.62     11.61 o 
   0   3  13      154.83      145.35      9.54 o 
   1   3  13        4.33        7.46      7.46 o 
   2   3  13      306.30      290.07     11.40 o 
   3   3  13      243.08      218.12     10.99 o 
   4   3  13        5.21        6.43      7.88 o 
   5   3  13      104.34       98.07      8.92 o 
   6   3  13        6.95       10.37      8.29 o 
   7   3  13      273.95      288.41     11.82 o 
   8   3  13       43.99       47.48      8.92 o 
   9   3  13      102.11       79.20     10.37 o 
  10   3  13        7.79       10.16      8.71 o 
  11   3  13        2.24        8.71      8.71 o 
  12   3  13        3.15       11.61      9.33 o 
  13   3  13       42.66       36.91     10.78 o 
  14   3  13       10.74       26.75      9.74 o 
  15   3  13        9.62       19.49      9.74 o 
  16   3  13       21.88       13.06     11.20 o 
  17   3  13       17.31        9.74     11.20 o 
 -18   4  13       23.46       14.51     12.03 o 
 -17   4  13        6.03       -3.94      9.95 o 
 -16   4  13        4.10        2.49     10.16 o 
 -15   4  13        3.18       -0.41      9.54 o 
 -14   4  13      111.49       83.97     12.23 o 
 -13   4  13       47.23       71.53     10.16 o 
 -12   4  13       70.28       63.03     10.57 o 
 -11   4  13        7.27       20.32      9.12 o 
 -10   4  13       72.50       70.91     10.16 o 
  -9   4  13        5.86        0.00      9.12 o 
  -8   4  13       27.21       38.77      9.12 o 
  -7   4  13      327.35      345.01     13.27 o 
  -6   4  13      105.40      119.01      9.74 o 
  -5   4  13      252.13      243.00     11.20 o 
  -4   4  13      155.55      166.49     10.16 o 
  -3   4  13       35.21       50.38      8.71 o 
  -2   4  13      106.15      136.22     10.16 o 
  -1   4  13       26.72       20.73      8.50 o 
   0   4  13      408.28      434.58     13.68 o 
   1   4  13      250.37      264.98     11.61 o 
   2   4  13       13.56       11.40      8.50 o 
   3   4  13      256.70      253.99     11.40 o 
   4   4  13      192.76      232.84     10.99 o 
   5   4  13      104.73      126.48      9.95 o 
   6   4  13      133.55      127.51     10.37 o 
   7   4  13       41.82       62.82      9.74 o 
   8   4  13       43.88       48.10      9.74 o 
   9   4  13       13.55       -1.87      9.33 o 
  10   4  13       37.39       42.09      9.74 o 
  11   4  13      111.85      144.31     11.61 o 
  12   4  13        1.24       16.59      9.33 o 
  13   4  13        0.92       11.61     10.16 o 
  14   4  13        1.03       -1.87     10.16 o 
  15   4  13       25.76       34.00     11.20 o 
  16   4  13       12.65       28.61     11.20 o 
 -17   5  13       80.36       72.15     13.06 o 
 -16   5  13       81.82       88.33     12.65 o 
 -15   5  13       57.51       66.97     12.03 o 
 -14   5  13        0.73       12.65      9.54 o 
 -13   5  13      197.04      189.51     13.68 o 
 -12   5  13      373.91      379.64     15.14 o 
 -11   5  13       16.11       17.21     10.16 o 
 -10   5  13       35.41       39.19     10.16 o 
  -9   5  13      286.07      269.33     13.68 o 
  -8   5  13      379.16      426.50     14.72 o 
  -7   5  13       41.91       53.29     10.16 o 
  -6   5  13      293.58      270.16     12.65 o 
  -5   5  13      528.81      536.80     16.17 o 
  -4   5  13      401.60      413.43     14.10 o 
  -3   5  13       30.55       23.84      9.54 o 
  -2   5  13      584.93      574.54     17.62 o 
  -1   5  13      634.53      582.00     16.59 o 
   0   5  13        3.54       18.04      8.50 o 
   1   5  13      185.02      200.50     11.40 o 
   2   5  13      459.19      465.48     14.93 o 
   3   5  13       87.99       85.01     10.37 o 
   4   5  13        2.63       -8.92      8.92 o 
   5   5  13      360.15      406.39     14.31 o 
   6   5  13      303.47      315.16     13.27 o 
   7   5  13       49.41       44.79      9.74 o 
   8   5  13       35.14       53.49      9.74 o 
   9   5  13      360.49      358.08     14.72 o 
  10   5  13      192.67      180.59     13.27 o 
  11   5  13       13.86       32.76     10.16 o 
  12   5  13       65.70       80.86     11.61 o 
  13   5  13       97.68       90.40     13.06 o 
  14   5  13       27.26       39.39     11.61 o 
 -15   6  13        4.10        9.95     12.03 o 
 -14   6  13       16.24        9.95     11.61 o 
 -13   6  13       16.71       22.60     10.99 o 
 -12   6  13        0.21        8.09     10.16 o 
 -11   6  13       41.26       45.82     10.57 o 
 -10   6  13       64.99       80.66     11.20 o 
  -9   6  13        1.29       19.28      9.12 o 
  -8   6  13      111.00      126.27     11.61 o 
  -7   6  13      118.45      127.72     11.61 o 
  -6   6  13        3.57       -1.04     10.16 o 
  -5   6  13        1.47       -7.05      9.12 o 
  -4   6  13      106.64      126.89     10.99 o 
  -3   6  13      249.72      242.38     13.06 o 
  -2   6  13       13.86       -7.46      9.95 o 
  -1   6  13       47.11       60.13      9.54 o 
   0   6  13       99.98      108.44     10.99 o 
   1   6  13       98.80       99.73     10.99 o 
   2   6  13       10.77        2.90      9.54 o 
   3   6  13       75.09       64.90     11.40 o 
   4   6  13      254.57      239.89     13.27 o 
   5   6  13        9.32        3.52      9.95 o 
   6   6  13       46.74       51.63     10.78 o 
   7   6  13       87.17       93.72     11.20 o 
   8   6  13       53.04       43.54     10.78 o 
   9   6  13        0.55        4.35      9.74 o 
  10   6  13       44.40       58.47     10.78 o 
  11   6  13       22.82       31.72     11.20 o 
  12   6  13       30.15       32.97     11.20 o 
 -11   7  13        0.02        1.45     10.99 o 
 -10   7  13       19.41       35.04     10.99 o 
  -9   7  13        2.49       19.08     10.57 o 
  -8   7  13        0.07        9.12     10.57 o 
  -7   7  13        3.16        5.60      9.95 o 
  -6   7  13        7.62       29.03     10.57 o 
  -5   7  13        4.12       -2.49     10.57 o 
  -4   7  13        0.15      -10.57     10.57 o 
  -3   7  13        9.74       12.44      9.95 o 
  -2   7  13        1.45       -6.01      9.95 o 
  -1   7  13        6.22      -10.37     10.37 o 
   0   7  13        1.08        4.98      9.54 o 
   1   7  13       21.89       25.30     10.37 o 
   2   7  13        1.50       17.83      9.95 o 
   3   7  13        1.47        2.07     10.37 o 
   4   7  13        0.20       -7.46     10.37 o 
   5   7  13       12.54       17.21     11.40 o 
   6   7  13        7.68        9.74     10.78 o 
   7   7  13       32.87       37.32     11.82 o 
   8   7  13       24.00       14.72     11.20 o 
   9   7  13        0.49       16.17     10.78 o 
  -6   8  13       41.19       28.41     12.03 o 
  -5   8  13        1.35       -3.52     10.99 o 
  -4   8  13       81.15       91.02     13.48 o 
  -3   8  13       90.08      112.17     12.86 o 
  -2   8  13        5.55       -2.90     11.40 o 
  -1   8  13       45.19       48.52     12.44 o 
   0   8  13      123.29      120.67     13.89 o 
   1   8  13       65.73       99.73     12.86 o 
   2   8  13        0.73       10.37     10.78 o 
   3   8  13       62.37      106.37     12.23 o 
 -20   0  14       49.18       72.78     11.40 o 
 -19   0  14        0.54       -8.50     10.99 o 
 -18   0  14       18.66       33.38      9.95 o 
 -17   0  14      120.25      117.98     12.03 o 
 -16   0  14      346.47      371.14     14.51 o 
 -15   0  14       89.84       65.93     10.99 o 
 -14   0  14      167.79      160.69     11.61 o 
 -13   0  14       71.10       74.23      9.95 o 
 -12   0  14       45.55       66.35      9.54 o 
 -11   0  14        4.08       10.16      8.50 o 
 -10   0  14      493.91      505.91     16.59 o 
  -9   0  14      335.85      394.36     12.65 o 
  -8   0  14       39.05       35.04      8.71 o 
  -7   0  14      109.94      126.68      9.74 o 
  -6   0  14     1499.52     1556.71     43.96 o 
  -5   0  14       59.22       74.23      8.71 o 
  -4   0  14     1188.13     1076.51     32.97 o 
  -3   0  14      689.32      656.64     18.66 o 
  -2   0  14       13.91       30.89      8.29 o 
  -1   0  14       55.75       70.08      9.12 o 
   0   0  14      969.30      911.88     27.58 o 
   1   0  14     2129.89     2159.23     55.98 o 
   2   0  14       60.42       70.70      8.92 o 
   3   0  14      792.15      704.95     21.56 o 
   4   0  14      413.87      410.53     13.27 o 
   5   0  14      877.69      818.16     24.05 o 
   6   0  14      239.70      249.84     11.20 o 
   7   0  14      682.49      676.96     20.11 o 
   8   0  14      722.61      759.28     21.56 o 
   9   0  14      114.23      106.16      9.74 o 
  10   0  14        6.91        1.04      9.33 o 
  11   0  14      420.40      435.83     14.72 o 
  12   0  14       99.70      110.93     11.20 o 
  13   0  14        0.57       -9.74      9.74 o 
  14   0  14       40.86       68.63     10.37 o 
  15   0  14      129.28      128.14     12.65 o 
  16   0  14       23.32       35.25     10.78 o 
  17   0  14        4.75      -10.78     10.78 o 
  18   0  14       22.84       33.17     12.23 o 
 -20   1  14       14.10        7.46     11.40 o 
 -19   1  14       21.52       17.00     11.40 o 
 -18   1  14        0.15        0.41     10.57 o 
 -17   1  14        4.23       10.99      9.95 o 
 -16   1  14       53.79       54.12     10.57 o 
 -15   1  14       94.67       79.41     10.99 o 
 -14   1  14        1.45       -3.52      9.12 o 
 -13   1  14       69.76       83.97     10.57 o 
 -12   1  14      202.17      189.51     12.23 o 
 -11   1  14      285.33      283.85     12.65 o 
 -10   1  14       10.92       -7.05      8.71 o 
  -9   1  14      830.16      799.92     23.01 o 
  -8   1  14      346.15      352.06     12.23 o 
  -7   1  14       16.02       30.69      8.29 o 
  -6   1  14       73.40       72.98      9.33 o 
  -5   1  14      657.02      616.01     17.00 o 
  -4   1  14      959.63      970.97     29.44 o 
  -3   1  14        5.25       19.49      7.67 o 
  -2   1  14       28.58       22.60      8.29 o 
  -1   1  14      391.16      381.09     12.65 o 
   0   1  14      726.82      716.77     21.77 o 
   1   1  14      105.00      112.38      8.92 o 
   2   1  14      256.61      261.04     10.99 o 
   3   1  14      479.26      454.07     14.31 o 
   4   1  14       12.57        7.88      8.29 o 
   5   1  14       55.87       61.79      8.92 o 
   6   1  14      422.41      438.73     13.27 o 
   7   1  14      136.64      138.30     10.37 o 
   8   1  14        9.64        3.94      8.71 o 
   9   1  14       58.97       51.21      9.74 o 
  10   1  14      143.69      128.55     11.20 o 
  11   1  14       53.35       51.21      9.74 o 
  12   1  14        3.49        7.88      8.71 o 
  13   1  14      114.92      121.92     11.20 o 
  14   1  14       78.56       76.09     11.20 o 
  15   1  14        3.12       -2.90      9.33 o 
  16   1  14       28.03       17.00     10.78 o 
  17   1  14       22.23        8.29     11.61 o 
 -20   2  14        4.61       -0.41     11.40 o 
 -19   2  14        1.21        9.95     10.57 o 
 -18   2  14        0.03        9.95      9.95 o 
 -17   2  14       15.42       31.52      9.95 o 
 -16   2  14        0.11       13.68      9.54 o 
 -15   2  14        0.46       -9.12      9.54 o 
 -14   2  14       58.97       49.14     10.57 o 
 -13   2  14       13.60       14.10      9.12 o 
 -12   2  14        0.20       16.17      8.71 o 
 -11   2  14      111.40      121.29     11.20 o 
 -10   2  14       40.09       46.03      9.12 o 
  -9   2  14        0.10        6.22      8.29 o 
  -8   2  14       24.27       19.49      8.71 o 
  -7   2  14      121.14      113.62      9.74 o 
  -6   2  14      290.67      320.75     11.40 o 
  -5   2  14       39.79       27.16      8.71 o 
  -4   2  14       11.49        4.56      7.67 o 
  -3   2  14        2.76       -2.07      8.29 o 
  -2   2  14       56.24       63.65      8.09 o 
  -1   2  14       28.04       22.81      8.09 o 
   0   2  14       48.32       34.21      8.50 o 
   1   2  14      323.75      326.35     11.61 o 
   2   2  14        1.30       10.37      7.46 o 
   3   2  14      329.06      311.22     11.82 o 
   4   2  14        0.97       -3.52      7.88 o 
   5   2  14       85.02       97.24      9.33 o 
   6   2  14        0.22       16.59      8.29 o 
   7   2  14      115.00      113.41     10.37 o 
   8   2  14       86.32       91.85      9.33 o 
   9   2  14        0.39       16.17      8.71 o 
  10   2  14        2.88        2.49      8.71 o 
  11   2  14       35.02       42.92      9.74 o 
  12   2  14       15.23       -2.90     10.16 o 
  13   2  14       12.06       20.94      9.74 o 
  14   2  14        1.83       -5.81     10.16 o 
  15   2  14        6.23       14.10     10.16 o 
  16   2  14       13.44       32.55     11.20 o 
  17   2  14        4.53       -8.29     11.20 o 
 -19   3  14       72.93       69.46     13.06 o 
 -18   3  14       34.17       37.53     11.61 o 
 -17   3  14        7.58        8.50     10.99 o 
 -16   3  14      121.01      100.77     12.65 o 
 -15   3  14       56.75       35.87     11.20 o 
 -14   3  14       28.56       32.34     10.16 o 
 -13   3  14       27.12       20.32     10.16 o 
 -12   3  14      235.17      234.92     12.65 o 
 -11   3  14      398.76      385.86     14.31 o 
 -10   3  14       43.50       31.72      9.74 o 
  -9   3  14      476.46      469.62     14.31 o 
  -8   3  14      316.54      311.84     12.86 o 
  -7   3  14      153.74      153.22     10.78 o 
  -6   3  14       10.17       20.53      8.29 o 
  -5   3  14     1247.52     1260.21     37.32 o 
  -4   3  14      886.39      892.80     28.20 o 
  -3   3  14        0.19        4.15      8.09 o 
  -2   3  14      333.81      330.71     12.23 o 
  -1   3  14     1016.17     1006.43     31.31 o 
   0   3  14      590.66      618.08     20.11 o 
   1   3  14      110.95       94.75      9.54 o 
   2   3  14      461.41      466.51     13.48 o 
   3   3  14      413.48      425.25     13.48 o 
   4   3  14      220.77      218.33     10.78 o 
   5   3  14       51.62       38.98      9.33 o 
   6   3  14      740.28      702.26     21.56 o 
   7   3  14      263.05      244.04     12.65 o 
   8   3  14       41.22       46.86      9.74 o 
   9   3  14      150.60      157.58     11.20 o 
  10   3  14      166.84      170.64     11.61 o 
  11   3  14       74.04       76.92     10.78 o 
  12   3  14       77.39       81.69     11.20 o 
  13   3  14      307.26      311.01     15.14 o 
  14   3  14       25.14       39.81     10.78 o 
  15   3  14        1.22        1.04     10.16 o 
  16   3  14       13.12        8.29     11.61 o 
 -18   4  14        4.21        8.50     10.99 o 
 -17   4  14       34.83       44.58     12.03 o 
 -16   4  14       74.33       73.40     12.03 o 
 -15   4  14       13.96        2.49     10.57 o 
 -14   4  14       24.00       30.89     11.20 o 
 -13   4  14       97.41      116.94     11.61 o 
 -12   4  14        7.99       23.43      9.54 o 
 -11   4  14       20.96        1.45      9.74 o 
 -10   4  14      251.94      249.43     12.65 o 
  -9   4  14      133.13      139.12     11.82 o 
  -8   4  14       12.24        8.71      9.12 o 
  -7   4  14       97.55      102.01     10.78 o 
  -6   4  14      257.83      215.63     12.23 o 
  -5   4  14      164.19      168.57     11.20 o 
  -4   4  14      103.40       99.52      9.74 o 
  -3   4  14      168.31      144.52     10.16 o 
  -2   4  14      121.38      121.29     10.16 o 
  -1   4  14        8.83       18.66      8.50 o 
   0   4  14      209.12      200.91     10.99 o 
   1   4  14      381.57      344.18     13.06 o 
   2   4  14       17.22        7.05      8.92 o 
   3   4  14       28.35       21.77      9.33 o 
   4   4  14      432.87      436.24     15.34 o 
   5   4  14      286.32      272.65     12.86 o 
   6   4  14        2.13        1.04      8.92 o 
   7   4  14      171.04      191.17     11.82 o 
   8   4  14      119.12      107.19     11.20 o 
   9   4  14       60.31       54.74     10.16 o 
  10   4  14       10.13        6.43      9.74 o 
  11   4  14       56.23       48.72     10.78 o 
  12   4  14      156.94      143.48     13.06 o 
  13   4  14        0.19       -1.04     10.16 o 
  14   4  14       12.15        6.22     11.61 o 
  15   4  14       15.49        2.49     11.61 o 
 -16   5  14        0.41      -12.03     12.03 o 
 -15   5  14       17.24       14.10     11.61 o 
 -14   5  14        0.07        4.98     10.57 o 
 -13   5  14        6.93        2.07     10.57 o 
 -12   5  14        1.28      -10.16     10.57 o 
 -11   5  14        0.27       -3.11      9.54 o 
 -10   5  14       15.91       13.27     10.16 o 
  -9   5  14        0.05        2.49      9.54 o 
  -8   5  14       49.41       57.85     10.57 o 
  -7   5  14        4.96       -2.49      9.54 o 
  -6   5  14        0.43       -6.63      9.54 o 
  -5   5  14        1.64        7.05      9.54 o 
  -4   5  14        5.51       -4.15      9.12 o 
  -3   5  14        2.00       -9.12      9.12 o 
  -2   5  14       18.22       16.59      9.12 o 
  -1   5  14       10.93        3.94      9.54 o 
   0   5  14       59.32       47.48      9.95 o 
   1   5  14        9.50       12.44      8.92 o 
   2   5  14        2.01       -2.07      9.54 o 
   3   5  14       13.57       20.73      8.92 o 
   4   5  14        9.43       -3.52      9.33 o 
   5   5  14       22.54       47.27      9.95 o 
   6   5  14        1.85       -9.74      9.74 o 
   7   5  14        8.91        3.52      9.74 o 
   8   5  14       15.20       19.08      9.74 o 
   9   5  14        1.36        8.71      9.74 o 
  10   5  14        3.47        7.88      9.74 o 
  11   5  14        0.10       -2.90     10.16 o 
  12   5  14        0.21       -1.87     11.20 o 
  13   5  14        9.70       15.97     11.61 o 
 -13   6  14       28.57       37.53     12.03 o 
 -12   6  14       16.06       13.06     11.61 o 
 -11   6  14       23.57       23.22     10.57 o 
 -10   6  14       99.45      110.72     12.03 o 
  -9   6  14       34.58       46.86     10.57 o 
  -8   6  14        0.02        4.56     10.16 o 
  -7   6  14      130.57      139.54     12.65 o 
  -6   6  14       77.57       81.69     10.99 o 
  -5   6  14       16.89       -1.45     10.57 o 
  -4   6  14       33.05       38.15      9.95 o 
  -3   6  14      194.54      216.26     13.06 o 
  -2   6  14      100.68      116.11     11.61 o 
  -1   6  14        5.81       -9.95      9.95 o 
   0   6  14       50.00       60.34     10.99 o 
   1   6  14      249.41      275.14     14.51 o 
   2   6  14       41.91       49.14     10.37 o 
   3   6  14       47.66       34.21     10.37 o 
   4   6  14      115.62      126.89     12.44 o 
   5   6  14       87.50       86.67     11.82 o 
   6   6  14        4.99        2.90     10.37 o 
   7   6  14       56.79       52.04     12.23 o 
   8   6  14       86.94      114.04     11.82 o 
   9   6  14       17.57       16.59     11.20 o 
  10   6  14        0.53      -11.61     11.61 o 
  11   6  14       15.40       12.23     11.61 o 
 -10   7  14        0.84       -2.07     11.40 o 
  -9   7  14       42.30       43.96     12.44 o 
  -8   7  14      146.98      144.10     14.10 o 
  -7   7  14       48.33       51.01     12.44 o 
  -6   7  14       23.10       13.06     11.40 o 
  -5   7  14       96.39       91.44     12.44 o 
  -4   7  14      146.95      146.38     13.06 o 
  -3   7  14       20.25       26.54     11.40 o 
  -2   7  14       62.23       69.67     12.44 o 
  -1   7  14      112.08      101.39     12.44 o 
   0   7  14       81.04       68.42     11.82 o 
   1   7  14        0.03       -4.98     10.37 o 
   2   7  14      123.33      131.45     12.86 o 
   3   7  14       70.83       71.95     12.86 o 
   4   7  14       16.24       12.23     11.40 o 
   5   7  14        6.20       12.86     10.78 o 
   6   7  14       88.49      103.88     13.27 o 
   7   7  14       89.14      113.00     12.65 o 
 -19   1  15       39.80       39.19     12.03 o 
 -18   1  15       39.81       37.94     11.40 o 
 -17   1  15        3.81       10.99     10.57 o 
 -16   1  15       35.51       48.52      9.95 o 
 -15   1  15       74.83       57.64     10.99 o 
 -14   1  15       89.94       90.61     11.61 o 
 -13   1  15        0.01       -9.54      9.54 o 
 -12   1  15      211.50      202.78     12.65 o 
 -11   1  15      278.66      286.34     13.27 o 
 -10   1  15      107.54      129.59     11.20 o 
  -9   1  15      146.56      136.01     10.78 o 
  -8   1  15      339.84      340.24     12.86 o 
  -7   1  15      285.33      302.09     12.23 o 
  -6   1  15        5.19        4.15      8.71 o 
  -5   1  15       91.71       72.98      9.33 o 
  -4   1  15      781.82      755.13     22.60 o 
  -3   1  15      572.10      614.76     19.49 o 
  -2   1  15      168.59      126.68      9.74 o 
  -1   1  15      798.81      791.00     22.81 o 
   0   1  15      186.01      174.99     10.99 o 
   1   1  15      321.37      332.99     12.03 o 
   2   1  15      125.33      128.14      9.33 o 
   3   1  15      976.82      967.86     30.48 o 
   4   1  15      143.19      132.28     10.37 o 
   5   1  15        2.62       11.20      7.88 o 
   6   1  15       99.15      104.50      9.74 o 
   7   1  15      334.21      320.75     12.65 o 
   8   1  15       34.90       41.88      9.33 o 
   9   1  15       20.15       27.78      9.33 o 
  10   1  15      238.19      203.81     13.06 o 
  11   1  15      118.15      113.62     11.20 o 
  12   1  15        0.47       -7.26      9.74 o 
  13   1  15       97.38      110.51     11.20 o 
  14   1  15       94.62      125.03     11.61 o 
  15   1  15       20.15       11.61     10.78 o 
  16   1  15       12.88       11.20     11.20 o 
 -19   2  15       25.31       18.87     12.03 o 
 -18   2  15        0.98      -11.40     11.40 o 
 -17   2  15      108.76      100.77     12.44 o 
 -16   2  15       47.23       62.20     10.99 o 
 -15   2  15       18.21       37.74      9.54 o 
 -14   2  15       33.02       14.72     10.57 o 
 -13   2  15      320.67      331.95     14.10 o 
 -12   2  15       90.35      113.21     10.57 o 
 -11   2  15        1.99       -3.52      9.12 o 
 -10   2  15       63.02       61.79     10.78 o 
  -9   2  15      806.83      794.94     24.05 o 
  -8   2  15      159.37      189.30     11.20 o 
  -7   2  15      201.75      185.57     10.78 o 
  -6   2  15      408.17      386.07     13.27 o 
  -5   2  15      271.13      279.91     11.82 o 
  -4   2  15       31.96       48.10      9.12 o 
  -3   2  15      506.83      503.01     13.89 o 
  -2   2  15      496.37      503.63     17.21 o 
  -1   2  15      125.87      134.15     10.16 o 
   0   2  15       64.08       55.77      9.54 o 
   1   2  15      284.81      281.36     12.03 o 
   2   2  15     1045.09     1014.10     31.72 o 
   4   2  15      267.70      260.83     11.82 o 
   5   2  15      369.74      407.01     13.68 o 
   6   2  15      296.75      295.46     13.27 o 
   7   2  15        4.27        3.32      8.71 o 
   8   2  15      265.72      262.91     12.23 o 
   9   2  15      285.36      281.57     13.68 o 
  10   2  15        4.56        8.29      9.33 o 
  11   2  15       18.09       13.06      9.74 o 
  12   2  15       60.33       68.01     11.20 o 
  13   2  15      112.62       90.40     12.23 o 
  14   2  15       13.76       26.75      9.74 o 
  15   2  15       55.96       55.77     11.61 o 
  16   2  15       13.92       42.71     10.57 o 
 -18   3  15        7.57       12.44     11.40 o 
 -17   3  15        1.49       -6.01     11.61 o 
 -16   3  15       34.27       34.63     10.99 o 
 -15   3  15        0.11        2.49     10.16 o 
 -14   3  15       52.53       35.87     11.20 o 
 -13   3  15        0.00       14.10      9.54 o 
 -12   3  15      165.88      156.33     12.23 o 
 -11   3  15        6.96       -9.74      9.74 o 
 -10   3  15       37.65       52.46      9.74 o 
  -9   3  15        5.17        9.12      9.12 o 
  -8   3  15       57.92       42.30     10.16 o 
  -7   3  15       25.98       37.32      9.12 o 
  -6   3  15        0.41       -0.41      8.71 o 
  -5   3  15        0.11       -5.60      8.71 o 
  -4   3  15       27.24       21.98      9.12 o 
  -3   3  15       26.29       26.33      9.12 o 
  -2   3  15        0.43       10.57      8.71 o 
  -1   3  15      143.48      128.14     10.57 o 
   0   3  15       58.02       51.21      9.12 o 
   1   3  15        0.89       -8.92      8.92 o 
   2   3  15       25.29       19.49      8.92 o 
   3   3  15       94.53      103.05      9.95 o 
   4   3  15        1.44        8.29      8.29 o 
   5   3  15        1.19        3.94      8.92 o 
   6   3  15        1.28       -5.39      9.33 o 
   7   3  15       53.26       51.83      9.74 o 
   8   3  15       10.59        8.29      9.33 o 
   9   3  15       25.81       16.59      9.74 o 
  10   3  15       12.84       21.98      9.74 o 
  11   3  15        9.64      -10.16     10.16 o 
  12   3  15        0.02       -3.94      9.74 o 
  13   3  15        2.27        5.81     10.57 o 
  14   3  15       26.59       20.73     12.03 o 
  15   3  15       10.81        1.45     11.61 o 
 -17   4  15       22.19       17.42     12.44 o 
 -16   4  15       64.47       68.63     13.06 o 
 -15   4  15        4.79        1.04     10.99 o 
 -14   4  15      106.71       99.32     12.65 o 
 -13   4  15       29.31       25.71     11.61 o 
 -12   4  15       32.16       45.61     10.57 o 
 -11   4  15        1.72       -4.15     10.16 o 
 -10   4  15       82.50       75.68     11.20 o 
  -9   4  15       90.42      108.65     11.61 o 
  -8   4  15       26.71        3.11     10.16 o 
  -7   4  15        6.51       10.78      9.74 o 
  -6   4  15       94.80       86.88     10.57 o 
  -5   4  15       79.98       97.45     10.57 o 
  -4   4  15        7.05       -4.56      9.12 o 
  -3   4  15       58.69       42.92      9.54 o 
  -2   4  15      127.60      140.78     11.61 o 
  -1   4  15       37.34       27.58      9.95 o 
   0   4  15       37.75       44.16      9.54 o 
   1   4  15      283.40      304.37     13.48 o 
   2   4  15       20.85       38.36      9.54 o 
   3   4  15        0.12       13.48      8.92 o 
   4   4  15       71.64       69.67     10.37 o 
   5   4  15      159.21      173.34     12.23 o 
   6   4  15       12.49       13.68      9.74 o 
   7   4  15        2.98       16.17      9.33 o 
   8   4  15       89.94       99.73     11.82 o 
   9   4  15       88.48      103.88     10.78 o 
  10   4  15        0.09        5.81     10.16 o 
  11   4  15        1.03        5.39     10.16 o 
  12   4  15       10.41       12.23     11.61 o 
  13   4  15       70.79       99.32     12.65 o 
  14   4  15        0.77       15.97     10.57 o 
 -15   5  15       22.13       26.54     12.03 o 
 -14   5  15       31.57       21.15     12.03 o 
 -13   5  15        0.01       19.70     10.99 o 
 -12   5  15       59.75       70.50     11.61 o 
 -11   5  15      105.15      123.16     12.65 o 
 -10   5  15       19.49       48.52     10.57 o 
  -9   5  15       21.61       -4.15     11.20 o 
  -8   5  15      251.67      228.07     13.68 o 
  -7   5  15      209.39      219.99     13.06 o 
  -6   5  15        0.05        2.07     10.16 o 
  -5   5  15      206.58      200.91     12.65 o 
  -4   5  15      220.43      267.68     13.06 o 
  -3   5  15      111.88      119.22     11.61 o 
  -2   5  15        2.52        6.43      9.12 o 
  -1   5  15      258.65      244.87     13.48 o 
   0   5  15      282.65      286.75     13.89 o 
   1   5  15       25.14       36.91      9.54 o 
   2   5  15       30.16       29.23      9.95 o 
   3   5  15      220.56      208.38     13.27 o 
   4   5  15      180.41      169.81     12.44 o 
   5   5  15        5.40        3.94      9.74 o 
   6   5  15       50.41       43.75     11.20 o 
   7   5  15      170.84      191.37     13.27 o 
   8   5  15       45.50       43.96     11.20 o 
   9   5  15       90.69      100.97     12.23 o 
  10   5  15      102.89      125.65     13.06 o 
  11   5  15       13.11       36.91     11.20 o 
  12   5  15        0.01        1.87     10.57 o 
 -12   6  15       28.40       24.05     12.44 o 
 -11   6  15        5.26        8.50     11.61 o 
 -10   6  15        7.42       -1.45     12.03 o 
  -9   6  15       11.87       25.09     10.99 o 
  -8   6  15       45.78       51.83     11.61 o 
  -7   6  15        0.08       -6.01     10.99 o 
  -6   6  15       26.84       12.65     10.57 o 
  -5   6  15       27.56       15.14     10.57 o 
  -4   6  15        5.42        8.09     10.57 o 
  -3   6  15       16.05        8.92     10.57 o 
  -2   6  15       64.93       62.41     10.99 o 
  -1   6  15       14.21      -10.57     10.57 o 
   0   6  15       14.21       15.97     10.37 o 
   1   6  15       29.80       33.80     10.37 o 
   2   6  15       57.55       61.79     11.40 o 
   3   6  15       13.82        9.33     10.78 o 
   4   6  15       34.87       16.79     10.37 o 
   5   6  15       36.52       40.22     10.78 o 
   6   6  15        2.41       -2.49     10.37 o 
   7   6  15        1.77       -1.04     11.20 o 
   8   6  15        0.21      -11.20     11.20 o 
   9   6  15       18.72       19.49     11.61 o 
  -7   7  15        1.28       13.89     10.99 o 
  -6   7  15        4.72       -2.90     11.40 o 
  -5   7  15        1.99       -7.05     10.99 o 
  -4   7  15       15.43       37.32     12.03 o 
  -3   7  15        2.87       20.94     10.99 o 
  -2   7  15        0.11       10.37     10.99 o 
  -1   7  15        1.66       -7.05     11.82 o 
   0   7  15       14.29       29.23     11.82 o 
   1   7  15        4.06        3.94     11.40 o 
   2   7  15        4.75       22.19     11.82 o 
   3   7  15       15.45       18.25     11.82 o 
   4   7  15        0.11       -8.29     11.20 o 
   5   7  15        0.09       -4.98     11.82 o 
 -18   0  16        1.64       14.93     10.99 o 
 -17   0  16       13.22        2.49     11.40 o 
 -16   0  16      141.69      134.36     12.44 o 
 -15   0  16       75.04       82.31     11.40 o 
 -14   0  16        5.05        0.41     10.57 o 
 -13   0  16      254.17      258.14     13.48 o 
 -12   0  16      223.89      224.13     14.10 o 
 -11   0  16      192.93      217.08     12.65 o 
 -10   0  16      151.75      121.92     11.61 o 
  -9   0  16      392.64      386.69     14.72 o 
  -8   0  16      386.50      421.52     14.72 o 
  -7   0  16       69.25      100.97     10.57 o 
  -6   0  16      503.67      491.39     14.72 o 
  -5   0  16      568.42      654.36     20.32 o 
  -4   0  16       56.70       61.99      9.74 o 
  -3   0  16       29.87       33.38      9.33 o 
  -2   0  16      452.82      464.03     14.31 o 
  -1   0  16      709.70      763.22     21.36 o 
   0   0  16       11.75       24.05      8.92 o 
   1   0  16       91.38       91.44      9.33 o 
   2   0  16      448.44      475.64     13.68 o 
   3   0  16      290.17      318.89     12.65 o 
   4   0  16        0.96       -4.98      8.71 o 
   5   0  16      513.39      509.02     16.17 o 
   6   0  16      410.44      427.33     14.72 o 
   7   0  16        4.13        9.74      9.33 o 
   8   0  16       82.78       87.50     10.78 o 
   9   0  16      183.85      194.48     12.23 o 
  10   0  16      104.06      100.56     11.20 o 
  11   0  16       28.42       20.11     10.16 o 
  12   0  16       19.05       32.14     10.16 o 
  13   0  16      111.61       94.13     12.23 o 
  14   0  16       67.24       75.06     12.23 o 
  15   0  16        1.76        7.26     11.20 o 
 -18   1  16       12.26        0.41     11.40 o 
 -17   1  16       36.60       31.93     12.44 o 
 -16   1  16        0.23       -4.56     10.57 o 
 -15   1  16       16.99        8.50     10.99 o 
 -14   1  16       35.80       25.09     10.57 o 
 -13   1  16       11.47       28.20     10.16 o 
 -12   1  16        0.40        6.63      9.54 o 
 -11   1  16       24.78       35.87      9.54 o 
 -10   1  16       32.25       25.30      9.54 o 
  -9   1  16        0.51       -4.15      9.12 o 
  -8   1  16        1.51        9.12      9.12 o 
  -7   1  16       94.63       78.58     10.78 o 
  -6   1  16       53.55       59.30     10.16 o 
  -5   1  16       63.85       52.87      9.12 o 
  -4   1  16      142.75      130.62     10.78 o 
  -3   1  16      118.55      124.82     10.16 o 
  -2   1  16       87.39      110.10     10.16 o 
  -1   1  16      247.02      200.29     12.23 o 
   0   1  16      210.91      220.82     10.99 o 
   1   1  16       47.03       49.14      9.54 o 
   2   1  16        0.47        2.07      7.88 o 
   3   1  16       55.01       43.75      9.33 o 
   4   1  16       42.92       47.07      8.29 o 
   5   1  16       49.55       39.60      9.33 o 
   6   1  16       30.03       21.36      9.33 o 
   7   1  16       29.82       25.30      9.74 o 
   8   1  16       48.81       64.69      9.74 o 
   9   1  16        3.43       -9.33      9.74 o 
  10   1  16       72.91       77.34     11.20 o 
  11   1  16       77.62       81.28     11.20 o 
  12   1  16        0.36       -1.87      9.74 o 
  13   1  16       14.41       25.30     10.78 o 
  14   1  16       31.11       16.59     11.61 o 
  15   1  16        5.14       10.16     11.20 o 
 -18   2  16        0.04        4.98     11.40 o 
 -17   2  16        0.41       31.93     10.99 o 
 -16   2  16       13.47       14.51     10.57 o 
 -15   2  16       25.96       37.74      9.95 o 
 -14   2  16        9.33        8.50     10.16 o 
 -13   2  16        0.49       -0.41     10.16 o 
 -12   2  16       13.93       15.14     10.16 o 
 -11   2  16        2.11       -3.11      9.74 o 
 -10   2  16        2.50       -3.52      9.74 o 
  -9   2  16       11.25        3.52     10.16 o 
  -8   2  16       21.82       43.96      9.12 o 
  -7   2  16        3.47        4.15      8.71 o 
  -6   2  16        8.53        9.12      9.12 o 
  -5   2  16       21.94       25.09      8.71 o 
  -4   2  16       40.09       45.41      9.74 o 
  -3   2  16       22.59       13.68      8.71 o 
  -2   2  16       40.02       53.29      9.12 o 
  -1   2  16       16.65       18.66      9.12 o 
   0   2  16        3.79       14.51      8.50 o 
   1   2  16       39.40       38.36      9.54 o 
   2   2  16       11.76        5.39      8.50 o 
   3   2  16        0.13       -0.41      8.92 o 
   4   2  16        2.19       -1.04      9.33 o 
   5   2  16        0.16       -9.33      9.33 o 
   6   2  16       38.78       48.93      9.74 o 
   7   2  16        4.81       -1.87      9.74 o 
   8   2  16       20.48       18.04      9.74 o 
   9   2  16       11.98       22.81      9.74 o 
  10   2  16        0.25       -3.94      9.74 o 
  11   2  16        0.03       -7.26      9.74 o 
  12   2  16        6.10        8.71     10.16 o 
  13   2  16       13.78        3.94     10.57 o 
  14   2  16        2.81        1.04     11.20 o 
  15   2  16        4.63       13.48     11.61 o 
 -17   3  16       17.42       37.94     11.40 o 
 -16   3  16        2.20       -5.60     12.03 o 
 -15   3  16       31.82       16.17     11.61 o 
 -14   3  16       47.07       46.44     10.99 o 
 -13   3  16       27.47       23.22     10.57 o 
 -12   3  16        0.31       -1.45     10.16 o 
 -11   3  16      157.93      133.94     13.27 o 
 -10   3  16      141.63      165.66     12.23 o 
  -9   3  16        0.06        7.05      9.12 o 
  -8   3  16       91.69       64.28     10.78 o 
  -7   3  16      178.41      192.62     12.23 o 
  -6   3  16       75.87      102.43     10.78 o 
  -5   3  16        8.12        2.07      9.12 o 
  -4   3  16      288.33      277.42     13.27 o 
  -3   3  16      179.38      200.29     12.23 o 
  -2   3  16       17.70       25.71      9.12 o 
  -1   3  16       32.88       23.22      9.54 o 
   0   3  16      345.12      360.15     14.10 o 
   1   3  16      308.42      336.51     13.89 o 
   2   3  16       16.84       -2.90      9.33 o 
   3   3  16      188.31      219.99     11.82 o 
   4   3  16      168.43      167.95     12.23 o 
   5   3  16       55.60       63.86     10.37 o 
   6   3  16       37.00       58.68      9.74 o 
   7   3  16      136.05      150.32     11.20 o 
   8   3  16       62.58       74.02     10.78 o 
   9   3  16        9.71       29.65     10.16 o 
  10   3  16       75.27       96.21     11.61 o 
  11   3  16       82.96       77.54     11.61 o 
  12   3  16        0.48        5.39     10.57 o 
  13   3  16        5.70      -11.61     11.61 o 
  14   3  16        7.82        6.84     10.57 o 
 -15   4  16        6.65        9.54     11.61 o 
 -14   4  16        0.45       -3.52     12.03 o 
 -13   4  16       55.65       57.43     12.03 o 
 -12   4  16       72.30       76.72     12.03 o 
 -11   4  16       69.26       77.34     12.23 o 
 -10   4  16       64.07       70.29     10.57 o 
  -9   4  16      117.80      117.15     12.23 o 
  -8   4  16       29.61       13.68     10.57 o 
  -7   4  16       20.74       21.77     10.16 o 
  -6   4  16       54.79       69.46     10.16 o 
  -5   4  16      460.22      460.29     16.17 o 
  -4   4  16       24.56       44.58     10.16 o 
  -3   4  16       46.11       39.81     10.57 o 
  -2   4  16      172.05      145.35     12.03 o 
  -1   4  16      187.93      206.10     12.44 o 
   0   4  16       31.01       38.98      9.95 o 
   1   4  16       62.13       56.81     10.37 o 
   2   4  16      165.27      163.18     12.44 o 
   3   4  16      120.38      135.39     11.40 o 
   4   4  16        3.35        2.90      9.95 o 
   5   4  16       99.19      101.60     11.82 o 
   6   4  16       92.05       98.90     10.78 o 
   7   4  16        4.39      -10.78     10.78 o 
   8   4  16       12.41       26.33      9.74 o 
   9   4  16       57.23       72.98     11.20 o 
  10   4  16       68.27       49.55     12.23 o 
  11   4  16        2.63        5.81     11.61 o 
  12   4  16       56.81       55.15     13.06 o 
 -13   5  16        1.16       -7.46     11.61 o 
 -12   5  16        7.00       29.23     10.99 o 
 -11   5  16        1.50       -6.01     11.61 o 
 -10   5  16        2.60       17.62     10.16 o 
  -9   5  16       11.52       19.08     10.57 o 
  -8   5  16        0.56        8.09     10.57 o 
  -7   5  16        9.55       10.16     10.57 o 
  -6   5  16        4.25      -10.16     10.16 o 
  -5   5  16        5.07       -2.49     10.16 o 
  -4   5  16        0.26       -4.98     10.16 o 
  -3   5  16        9.61       35.66      9.95 o 
  -2   5  16        1.26       -7.46      9.95 o 
  -1   5  16        6.72        0.41      9.95 o 
   0   5  16        0.01       -4.98      9.95 o 
   1   5  16       10.84       19.90     10.37 o 
   2   5  16        1.59      -10.99     10.99 o 
   3   5  16        6.23       12.44      9.95 o 
   4   5  16        6.33       27.58      9.95 o 
   5   5  16        2.16       -1.87     10.37 o 
   6   5  16        6.28        5.39     10.78 o 
   7   5  16       21.83       24.05     10.78 o 
   8   5  16        1.18        1.45     11.20 o 
   9   5  16       15.74       15.55     11.61 o 
  10   5  16        0.26       -1.45     11.20 o 
 -10   6  16        2.05       18.45     11.61 o 
  -9   6  16       51.61       59.09     12.44 o 
  -8   6  16       32.96        7.46     12.03 o 
  -7   6  16        0.06       22.60     10.57 o 
  -6   6  16        5.62        2.07     11.61 o 
  -5   6  16       57.08       36.08     11.61 o 
  -4   6  16       22.62       31.93     11.40 o 
  -3   6  16       18.34       13.06     10.99 o 
  -2   6  16       37.19       34.83     12.03 o 
  -1   6  16       17.11       14.51     10.99 o 
   0   6  16        3.17       11.40     10.37 o 
   1   6  16       39.96       24.26     11.40 o 
   2   6  16       11.02       12.44     10.78 o 
   3   6  16       31.81       44.37     12.23 o 
   4   6  16        9.18       26.54     10.78 o 
   5   6  16       92.90      127.10     13.68 o 
   6   6  16       31.42       48.93     12.23 o 
   7   6  16        2.20      -11.82     11.82 o 
  -3   7  16       45.63       43.75     12.86 o 
  -2   7  16        5.29        2.07     11.40 o 
  -1   7  16       11.89       15.34     12.44 o 
   0   7  16      134.10      145.35     14.31 o 
 -17   1  17       17.09       21.98     11.40 o 
 -16   1  17        5.05       13.48     10.99 o 
 -15   1  17        2.44       18.45     10.57 o 
 -14   1  17       29.67       19.08     10.99 o 
 -13   1  17       21.27       18.66     10.57 o 
 -12   1  17        3.41       10.16     10.16 o 
 -11   1  17        1.87        6.63      9.54 o 
 -10   1  17       82.26       85.63     11.61 o 
  -9   1  17       36.85       54.74     10.57 o 
  -8   1  17       17.87       15.34      9.74 o 
  -7   1  17      135.75      128.34     11.20 o 
  -6   1  17       42.74       54.12     10.16 o 
  -5   1  17       12.18       18.45      9.74 o 
  -4   1  17       47.96       38.77     10.16 o 
  -3   1  17      232.99      265.60     12.65 o 
  -2   1  17       77.25      103.05     11.20 o 
  -1   1  17       11.22       18.25      9.54 o 
   0   1  17       76.78       60.96     10.99 o 
   1   1  17      241.52      248.60     12.44 o 
   2   1  17       11.64       16.79      9.33 o 
   3   1  17       28.73       27.99      9.74 o 
   4   1  17      157.16      161.10     11.20 o 
   5   1  17       38.36       52.04      9.74 o 
   6   1  17        1.39       -3.94      9.74 o 
   7   1  17        4.83       -9.74      9.74 o 
   8   1  17      129.59      139.54     11.61 o 
   9   1  17       49.55       66.14     11.20 o 
  10   1  17       47.35       49.97     11.20 o 
  11   1  17       23.03       28.20     11.20 o 
  12   1  17        3.02        2.49     10.57 o 
  13   1  17        0.02        9.12     10.57 o 
  14   1  17       14.09        3.94     11.61 o 
 -16   2  17        8.33       -4.56     11.40 o 
 -15   2  17      124.41      140.99     13.48 o 
 -14   2  17       16.01       13.48     10.99 o 
 -13   2  17       91.29       79.62     11.61 o 
 -12   2  17      121.95      128.76     12.65 o 
 -11   2  17       54.49       52.66     11.20 o 
 -10   2  17        0.02       18.25      9.54 o 
  -9   2  17      148.93      132.70     12.23 o 
  -8   2  17      236.50      257.10     13.27 o 
  -7   2  17       47.79       71.32     11.20 o 
  -6   2  17       26.46       23.43      9.74 o 
  -5   2  17      213.49      237.40     12.65 o 
  -4   2  17      302.87      304.37     14.31 o 
  -3   2  17       36.27       52.87     10.16 o 
  -2   2  17      227.22      207.34     12.65 o 
  -1   2  17      174.60      174.17     12.65 o 
   0   2  17       55.73       65.10      9.95 o 
   1   2  17        6.19       19.49      9.95 o 
   2   2  17      310.61      286.96     13.89 o 
   3   2  17      181.14      198.01     12.86 o 
   4   2  17       10.22       19.08      9.74 o 
   5   2  17      153.09      162.35     12.23 o 
   6   2  17      214.08      212.52     12.65 o 
   7   2  17       35.70       54.94     10.16 o 
   8   2  17        3.87       12.23      9.74 o 
   9   2  17       67.62       60.75     11.61 o 
  10   2  17      100.88      111.13     12.65 o 
  11   2  17       21.81       16.38     10.57 o 
  12   2  17        2.09        2.49     11.20 o 
  13   2  17       84.80       76.92     13.06 o 
 -15   3  17       26.97       24.67     12.03 o 
 -14   3  17       34.47       28.20     12.03 o 
 -13   3  17        1.06       -3.52     10.57 o 
 -12   3  17        0.38       -6.63     11.20 o 
 -11   3  17        8.04        5.60     11.20 o 
 -10   3  17        8.71       -0.41     10.57 o 
  -9   3  17       23.87       25.92     10.57 o 
  -8   3  17        6.03       -7.05      9.74 o 
  -7   3  17       17.23        2.49     10.16 o 
  -6   3  17       26.75       14.72     10.16 o 
  -5   3  17        0.15       -4.15     10.16 o 
  -4   3  17        0.24      -10.16     10.16 o 
  -3   3  17       37.90       32.34     10.16 o 
  -2   3  17       20.74       23.64      9.54 o 
  -1   3  17        3.52       -8.09      9.95 o 
   0   3  17        5.75       -8.50      9.95 o 
   1   3  17       13.91        1.45      9.95 o 
   2   3  17        0.12       -9.95      9.95 o 
   3   3  17        0.08       10.37      9.33 o 
   4   3  17        2.36        7.46      9.74 o 
   5   3  17       54.56       48.52     10.37 o 
   6   3  17        0.49       -7.26     10.16 o 
   7   3  17       12.59        8.71     10.78 o 
   8   3  17       21.55        0.00     10.78 o 
   9   3  17        5.75       -6.22     10.16 o 
  10   3  17        2.00        2.49     10.57 o 
  11   3  17        6.17        5.81     11.61 o 
  12   3  17        0.07       -6.22     11.61 o 
 -14   4  17        0.28        8.09     11.61 o 
 -13   4  17        0.29        0.00     11.61 o 
 -12   4  17       30.42       35.66     12.03 o 
 -11   4  17        5.75       11.61     10.57 o 
 -10   4  17        1.31       -3.94     10.57 o 
  -9   4  17        3.36       -2.07     10.57 o 
  -8   4  17       38.72       30.89     11.20 o 
  -7   4  17       14.51       22.81     10.57 o 
  -6   4  17        8.53       -8.50     10.57 o 
  -5   4  17       33.63       63.03     10.57 o 
  -4   4  17       55.06       66.97     11.61 o 
  -3   4  17        2.84      -10.57     10.57 o 
  -2   4  17       57.05       55.77     11.61 o 
  -1   4  17        8.22        5.60      9.95 o 
   0   4  17        0.34      -10.37     10.37 o 
   1   4  17        0.43      -10.37     10.37 o 
   2   4  17        6.49       12.44     10.37 o 
   3   4  17       41.62       46.86     10.37 o 
   4   4  17        5.43        2.49      9.74 o 
   5   4  17        6.36        4.35     10.37 o 
   6   4  17       63.52       62.62     11.82 o 
   7   4  17       12.55       24.88     10.78 o 
   8   4  17       33.19       22.81     11.61 o 
   9   4  17       32.12       41.88     11.61 o 
  10   4  17        3.92        4.77     11.20 o 
  11   4  17       11.33      -12.65     12.65 o 
 -11   5  17       11.74        6.01     11.61 o 
 -10   5  17       40.11       46.65     12.65 o 
  -9   5  17       42.03       42.71     12.03 o 
  -8   5  17       18.89       21.56     10.99 o 
  -7   5  17       69.70       58.26     11.61 o 
  -6   5  17       33.63       31.10     11.61 o 
  -5   5  17        1.15       12.65      9.95 o 
  -4   5  17       10.69        9.95     10.57 o 
  -3   5  17      121.80      118.18     13.06 o 
  -2   5  17       95.31       86.88     12.44 o 
  -1   5  17        1.69      -10.37     10.37 o 
   0   5  17      144.52      123.16     12.86 o 
   1   5  17      138.25      174.99     12.86 o 
   2   5  17       36.72       36.49     11.40 o 
   3   5  17       51.53       36.49     12.23 o 
   4   5  17       59.49       54.94     11.82 o 
   5   5  17       26.97       64.69     11.20 o 
   6   5  17       20.86       14.72     11.82 o 
   7   5  17       15.60       39.60     11.20 o 
   8   5  17       84.22       68.21     13.06 o 
  -7   6  17       14.85       25.92     11.40 o 
  -6   6  17        6.31        8.50     12.03 o 
  -5   6  17       54.51       40.85     12.44 o 
  -4   6  17       50.57       40.43     13.06 o 
  -3   6  17        0.67       -8.92     12.03 o 
  -2   6  17       14.28      -10.99     11.40 o 
  -1   6  17       29.13       28.20     11.40 o 
   0   6  17        7.62       10.99     11.40 o 
   1   6  17        5.05       10.37     10.78 o 
   2   6  17       30.15       16.17     12.23 o 
   3   6  17       41.70       23.01     11.82 o 
   4   6  17        0.02       -3.52     11.82 o 
 -16   0  18       12.12       19.90     10.99 o 
 -15   0  18       56.77       50.59     12.44 o 
 -14   0  18       21.24       38.36     12.44 o 
 -13   0  18        4.48       -8.92     10.57 o 
 -12   0  18      117.09      111.96     12.44 o 
 -11   0  18      110.30      104.08     11.61 o 
 -10   0  18       19.63       26.54     10.57 o 
  -9   0  18        1.77       13.06     10.57 o 
  -8   0  18      127.23      134.15     12.03 o 
  -7   0  18      226.37      284.47     14.72 o 
  -6   0  18        0.65       12.23     10.16 o 
  -5   0  18      153.84      144.72     11.61 o 
  -4   0  18      219.48      225.17     13.27 o 
  -3   0  18      120.89      137.05     12.23 o 
  -2   0  18       66.49       54.94     10.16 o 
  -1   0  18      101.49       96.41     11.20 o 
   0   0  18      299.19      309.35     13.89 o 
   1   0  18        5.72        6.84      9.74 o 
   2   0  18       77.40       72.36     10.78 o 
   3   0  18       98.53       87.70     11.20 o 
   4   0  18      119.57      125.86     11.61 o 
   5   0  18       33.39       39.39     10.16 o 
   6   0  18      232.41      233.67     13.68 o 
   7   0  18       18.89       27.78     10.78 o 
   8   0  18        2.02        8.71     10.16 o 
   9   0  18       20.70       22.81     10.16 o 
  10   0  18      117.35      147.21     13.06 o 
  11   0  18       67.78       76.72     12.23 o 
  12   0  18        0.59        4.35     11.61 o 
 -16   1  18        5.46        7.88     11.40 o 
 -15   1  18        1.12       11.40     11.40 o 
 -14   1  18        0.23       12.03     11.40 o 
 -13   1  18       10.22       -1.45     10.99 o 
 -12   1  18       57.27       77.34     12.03 o 
 -11   1  18        2.31       -3.94     10.57 o 
 -10   1  18       61.21       53.49     11.20 o 
  -9   1  18       33.26       49.14     11.20 o 
  -8   1  18       29.13       16.79     11.20 o 
  -7   1  18       22.04       16.79     10.16 o 
  -6   1  18      110.06      100.77     11.20 o 
  -5   1  18        5.54       -1.04     10.16 o 
  -4   1  18        0.02        0.00      9.74 o 
  -3   1  18       13.77       22.81      9.74 o 
  -2   1  18       69.34       82.52     11.20 o 
  -1   1  18        8.91        8.09     10.16 o 
   0   1  18        4.36        7.46     10.57 o 
   1   1  18      148.58      131.25     11.82 o 
   2   1  18       29.56       26.95     10.37 o 
   3   1  18        5.45        8.71      9.74 o 
   4   1  18       14.13       12.23     10.16 o 
   5   1  18      103.98      121.09     11.20 o 
   6   1  18       64.72       82.11     11.61 o 
   7   1  18        0.47      -10.16     10.16 o 
   8   1  18       33.49       43.13     10.57 o 
   9   1  18       19.76       43.13     10.57 o 
  10   1  18        4.18        6.84     10.57 o 
  11   1  18        0.94       -9.74     11.20 o 
  12   1  18        3.32       -2.49     11.61 o 
 -15   2  18        4.31       10.57     12.03 o 
 -14   2  18        5.00        3.52     11.61 o 
 -13   2  18        6.73        7.46     10.99 o 
 -12   2  18        8.81      -10.99     11.61 o 
 -11   2  18        0.36        4.56     10.57 o 
 -10   2  18        9.15       10.57     10.57 o 
  -9   2  18        0.09        4.98     10.16 o 
  -8   2  18       58.89       77.75     10.57 o 
  -7   2  18        5.17        8.71     10.57 o 
  -6   2  18        0.90       -1.45     10.16 o 
  -5   2  18        9.90        6.01     10.16 o 
  -4   2  18       15.31       17.83     10.57 o 
  -3   2  18        0.37       -1.45     10.16 o 
  -2   2  18        1.96       17.62      9.54 o 
  -1   2  18       17.76       18.04      9.95 o 
   0   2  18        3.09        6.01      9.95 o 
   1   2  18        7.27       19.28      9.95 o 
   2   2  18        1.98        2.49      9.95 o 
   3   2  18       27.12       25.09     10.78 o 
   4   2  18       39.58       49.97     10.78 o 
   5   2  18       13.80        5.81     10.16 o 
   6   2  18       51.49       41.47     10.78 o 
   7   2  18        0.29       23.22     10.16 o 
   8   2  18        6.29       -6.22     10.57 o 
   9   2  18        7.82       12.03     10.57 o 
  10   2  18       10.52       -0.41     11.61 o 
  11   2  18        0.37       -1.45     12.03 o 
 -14   3  18       11.57       32.14     11.61 o 
 -13   3  18       30.05       39.19     12.03 o 
 -12   3  18       18.67       37.74     11.61 o 
 -11   3  18        0.12      -11.20     11.20 o 
 -10   3  18       62.18       61.58     11.61 o 
  -9   3  18       71.15       81.48     12.23 o 
  -8   3  18        4.55        7.67      9.54 o 
  -7   3  18       61.66       51.21     11.20 o 
  -6   3  18      102.06       83.14     11.61 o 
  -5   3  18       29.00       29.86     10.57 o 
  -4   3  18        0.59        0.41     10.57 o 
  -3   3  18       42.61       59.92     10.57 o 
  -2   3  18      303.00      339.62     14.51 o 
  -1   3  18       49.27       70.50     10.99 o 
   0   3  18       87.11       90.61     11.40 o 
   1   3  18      138.72      158.82     12.44 o 
   2   3  18       71.97       82.52     11.40 o 
   3   3  18        3.60       15.76      9.33 o 
   4   3  18       42.98       41.26     10.78 o 
   5   3  18       82.39       86.46     11.82 o 
   6   3  18       26.10       41.47     10.78 o 
   7   3  18        1.50      -10.78     10.78 o 
   8   3  18       29.23       18.04     11.61 o 
   9   3  18       68.10       80.86     12.65 o 
  10   3  18        3.14        4.35     11.61 o 
 -12   4  18       25.12       17.00     13.06 o 
 -11   4  18       54.01       64.28     12.65 o 
 -10   4  18        2.28        7.05     11.61 o 
  -9   4  18        8.19       10.16     10.57 o 
  -8   4  18       27.83       17.62     12.03 o 
  -7   4  18       93.27       85.63     12.65 o 
  -6   4  18        2.98        7.46     10.99 o 
  -5   4  18       35.30       25.71     10.99 o 
  -4   4  18       56.96       59.30     11.61 o 
  -3   4  18       16.39       12.44     10.99 o 
  -2   4  18       11.62        6.01     10.99 o 
  -1   4  18       31.23       22.39     11.40 o 
   0   4  18       24.84       17.42     10.99 o 
   1   4  18        4.22        4.56     10.99 o 
   2   4  18       24.10       18.66     10.78 o 
   3   4  18       79.58      103.46     12.23 o 
   4   4  18       44.35       27.99     12.23 o 
   5   4  18       11.70        3.52     11.82 o 
   6   4  18       70.31       78.17     12.65 o 
   7   4  18       24.36       53.49     11.61 o 
   8   4  18        2.51        4.77     12.23 o 
  -9   5  18        0.27        8.09     11.61 o 
  -8   5  18        2.98       25.09     11.61 o 
  -7   5  18        1.77       19.49     10.99 o 
  -6   5  18        1.13       -3.94     11.61 o 
  -5   5  18        2.19       -2.49     11.61 o 
  -4   5  18        3.94       -1.45     11.40 o 
  -3   5  18        0.04       -5.39     11.40 o 
  -2   5  18        1.05        3.52     12.03 o 
  -1   5  18        0.83        5.39     10.99 o 
   0   5  18       11.01       -2.49     11.82 o 
   1   5  18        0.16       12.86     11.40 o 
   2   5  18        0.09      -10.78     11.40 o 
   3   5  18       12.18       14.72     12.23 o 
   4   5  18        7.32        4.35     11.20 o 
   5   5  18        1.26       17.62     10.78 o 
   6   5  18        0.22       -5.81     11.20 o 
 -14   1  19        0.01       -7.46     10.99 o 
 -13   1  19       16.45        3.52     12.03 o 
 -12   1  19      106.33      136.84     13.48 o 
 -11   1  19        5.14       12.65     10.57 o 
 -10   1  19       21.03       12.65     11.61 o 
  -9   1  19       73.15       63.65     11.61 o 
  -8   1  19       47.37       43.54     11.61 o 
  -7   1  19        0.52       -0.41     10.57 o 
  -6   1  19       48.54       26.95     11.61 o 
  -5   1  19       50.04       56.81     11.61 o 
  -4   1  19       41.96       76.72     11.20 o 
  -3   1  19       28.24       30.48     10.57 o 
  -2   1  19       55.66       53.49     11.61 o 
  -1   1  19      137.98      145.76     12.44 o 
   0   1  19        3.73        5.39     10.37 o 
   1   1  19      106.43      102.84     11.82 o 
   2   1  19       92.31       89.36     12.23 o 
   3   1  19       27.71       34.63     10.78 o 
   4   1  19        0.90      -11.20     11.20 o 
   5   1  19       64.78       77.13     11.20 o 
   6   1  19       71.93       88.12     11.61 o 
   7   1  19       14.50        8.71     10.57 o 
   8   1  19       10.04       21.36     11.61 o 
   9   1  19       29.80       27.58     12.03 o 
  10   1  19       19.70       29.03     12.03 o 
 -13   2  19        1.58        8.09     12.03 o 
 -12   2  19       11.98        6.63     12.03 o 
 -11   2  19       34.60       56.40     12.03 o 
 -10   2  19       13.93       30.27     11.20 o 
  -9   2  19        3.80      -11.61     11.61 o 
  -8   2  19        7.33       -4.56     11.20 o 
  -7   2  19       89.43       96.83     12.23 o 
  -6   2  19       56.37       66.76     11.61 o 
  -5   2  19       11.34        6.63     10.57 o 
  -4   2  19       98.82       96.00     12.23 o 
  -3   2  19       56.80       60.96     11.61 o 
  -2   2  19        0.08        2.07     10.57 o 
  -1   2  19       13.06        2.49      9.95 o 
   0   2  19       93.65       85.63     12.03 o 
   1   2  19       19.53       19.28     10.99 o 
   2   2  19        0.17       -3.94     10.78 o 
   3   2  19       38.69       31.31     11.82 o 
   4   2  19       70.58       80.03     11.82 o 
   5   2  19        0.08        7.88     10.78 o 
   6   2  19       12.67       18.04     11.20 o 
   7   2  19       42.78       33.38     12.03 o 
   8   2  19       19.44       33.38     11.61 o 
   9   2  19        6.33        8.29     12.03 o 
  10   2  19       15.76       33.38     11.61 o 
 -12   3  19        6.82       -3.52     12.03 o 
 -11   3  19        8.30       -3.11     11.61 o 
 -10   3  19        5.78       15.14     12.03 o 
  -9   3  19       14.40       19.08     12.03 o 
  -8   3  19        4.91        6.63     11.20 o 
  -7   3  19        0.74       -3.11     10.57 o 
  -6   3  19       11.50        4.98     11.20 o 
  -5   3  19        0.47      -10.57     10.57 o 
  -4   3  19        9.16       11.61     11.61 o 
  -3   3  19        1.19       14.51     10.57 o 
  -2   3  19       11.71       21.56     10.57 o 
  -1   3  19       19.69       27.99     10.57 o 
   0   3  19        4.43        4.56     10.37 o 
   1   3  19        3.44       10.37     10.37 o 
   2   3  19       17.29       24.05     10.78 o 
   3   3  19       21.71       25.09     11.20 o 
   4   3  19        1.61       -5.81     10.78 o 
   5   3  19        0.05       -4.35     10.78 o 
   6   3  19        9.11       17.00     11.20 o 
   7   3  19        5.56       -1.45     12.23 o 
   8   3  19        3.68      -10.57     11.61 o 
 -10   4  19        3.83       17.62     12.03 o 
  -9   4  19        1.90       -1.04     12.03 o 
  -8   4  19       15.66       13.48     11.61 o 
  -7   4  19       31.63       41.26     13.06 o 
  -6   4  19       14.13       30.06     11.61 o 
  -5   4  19        8.82       -2.49     12.44 o 
  -4   4  19       21.36       37.11     11.61 o 
  -3   4  19       13.36       17.00     11.40 o 
  -2   4  19       12.46        9.54     11.40 o 
  -1   4  19        5.06        2.49     10.99 o 
   0   4  19       16.75       36.28     11.40 o 
   1   4  19       29.08       34.00     11.82 o 
   2   4  19        2.69       -5.39     11.82 o 
   3   4  19       12.52       23.64     12.23 o 
   4   4  19       23.36       12.23     12.23 o 
   5   4  19        7.47       32.76     11.20 o 
   6   4  19       10.59        7.88     12.23 o 
  -5   5  19       18.70       -7.05     13.06 o 
  -4   5  19       24.01       18.04     12.44 o 
  -3   5  19        1.69        0.41     10.99 o 
  -2   5  19       78.89       68.63     14.31 o 
  -1   5  19       20.18       10.37     11.82 o 
   0   5  19        1.11      -12.44     12.44 o 
   1   5  19       27.65       37.94     12.23 o 
 -12   0  20        5.11        8.92     11.40 o 
 -11   0  20        3.52        6.43     11.40 o 
 -10   0  20       24.75       -1.45     12.44 o 
  -9   0  20       25.18       36.49     11.61 o 
  -8   0  20        0.09        4.56     10.99 o 
  -7   0  20       33.58       30.69     11.61 o 
  -6   0  20       48.39       66.56     11.61 o 
  -5   0  20       24.26       34.83     11.61 o 
  -4   0  20       95.07       94.13     12.23 o 
  -3   0  20       42.62       41.05     11.20 o 
  -2   0  20        4.25       14.72     10.57 o 
  -1   0  20        8.79       37.11     10.57 o 
   0   0  20       45.57       49.55     11.40 o 
   1   0  20       47.65       85.22     11.82 o 
   2   0  20       10.31        7.88     11.20 o 
   3   0  20        1.89      -11.20     11.20 o 
   4   0  20       19.02       17.00     11.61 o 
   5   0  20       42.08       36.70     12.65 o 
   6   0  20        3.39       -6.22     12.03 o 
   7   0  20       28.40       33.80     12.65 o 
   8   0  20       17.52       40.64     12.03 o 
 -12   1  20       21.35       36.49     12.44 o 
 -11   1  20       11.00        9.95     11.61 o 
 -10   1  20        1.31        7.05     11.61 o 
  -9   1  20       27.20       35.66     12.03 o 
  -8   1  20       13.34       13.06     11.61 o 
  -7   1  20        0.69      -11.20     11.20 o 
  -6   1  20        0.02        5.60     11.20 o 
  -5   1  20       21.03       40.02     11.61 o 
  -4   1  20       49.40       33.80     12.23 o 
  -3   1  20        0.69       -0.41     11.20 o 
  -2   1  20        1.93        9.95     10.99 o 
  -1   1  20       49.41       44.37     12.03 o 
   0   1  20       32.57       61.99     11.40 o 
   1   1  20       13.39       12.23     11.40 o 
   2   1  20       16.91       21.56     11.20 o 
   3   1  20       13.85       26.33     10.78 o 
   4   1  20        0.05        1.87     10.78 o 
   5   1  20       12.57       25.09     11.20 o 
   6   1  20       13.01        5.81     11.61 o 
   7   1  20        2.44       -1.87     11.20 o 
   8   1  20        0.07      -12.03     12.03 o 
 -11   2  20        5.16       -2.07     12.65 o 
 -10   2  20        3.17        8.09     12.03 o 
  -9   2  20        0.23       -4.56     12.03 o 
  -8   2  20        0.03       -9.54     11.61 o 
  -7   2  20        2.28        7.05     11.20 o 
  -6   2  20       15.17       33.80     11.20 o 
  -5   2  20        0.20      -11.61     11.61 o 
  -4   2  20        0.57       -3.94     10.99 o 
  -3   2  20        1.50      -10.99     10.99 o 
  -2   2  20       15.98       28.61     11.61 o 
  -1   2  20        4.67       17.00     10.99 o 
   0   2  20        2.57        5.39     11.40 o 
   1   2  20       16.64       16.38     10.78 o 
   2   2  20        0.11        4.35     11.20 o 
   3   2  20        0.09       23.43     10.37 o 
   4   2  20        0.69        5.39     11.61 o 
   5   2  20        0.41        0.41     11.61 o 
   6   2  20        0.77        2.49     11.61 o 
   7   2  20        6.01       25.71     12.03 o 
  -9   3  20       15.34       10.99     12.03 o 
  -8   3  20       11.64       23.22     12.03 o 
  -7   3  20       18.28       32.76     12.03 o 
  -6   3  20        2.11       -2.49     12.03 o 
  -5   3  20       54.85       74.43     12.03 o 
  -4   3  20        7.70        0.41     11.61 o 
  -3   3  20        2.31       -9.54     12.03 o 
  -2   3  20        9.78       -3.94     12.44 o 
  -1   3  20       53.40       54.12     12.86 o 
   0   3  20       11.88       16.79     11.82 o 
   1   3  20       36.99       29.03     12.44 o 
   2   3  20       36.47       39.39     12.23 o 
   3   3  20       17.04       20.11     11.82 o 
   4   3  20        4.99        1.87     11.82 o 
   5   3  20       16.99       10.78     12.23 o 
  -6   4  20       33.65       15.97     13.06 o 
  -5   4  20        0.11        5.60     11.40 o 
  -4   4  20       21.09       23.43     12.03 o 
  -3   4  20       14.30       26.95     12.03 o 
  -2   4  20       22.02       14.51     12.44 o 
  -1   4  20        1.66       -9.95     12.44 o 
   0   4  20       16.99       20.32     12.44 o 
   1   4  20       15.96       11.82     11.82 o 
   2   4  20        9.36        8.92     12.23 o 
  -9   1  21       12.09       23.64     11.61 o 
  -8   1  21       20.29       36.28     12.65 o 
  -7   1  21        0.12        4.56     11.61 o 
  -6   1  21        2.71       -6.01     12.03 o 
  -5   1  21        2.08       -4.56     12.65 o 
  -4   1  21       51.62       60.34     12.65 o 
  -3   1  21        0.20      -10.99     12.03 o 
  -2   1  21       17.35       27.58     11.61 o 
  -1   1  21       10.28        7.88     12.03 o 
   0   1  21        0.23      -12.44     12.44 o 
   1   1  21       10.21        2.49     12.23 o 
   2   1  21       37.27       20.53     12.65 o 
   3   1  21       69.68       78.79     13.68 o 
   4   1  21        9.00       44.16     11.61 o 
   5   1  21       10.07       -9.74     12.65 o 
  -8   2  21        1.72        3.11     12.03 o 
  -7   2  21       26.56       28.20     12.65 o 
  -6   2  21       10.05       14.10     12.03 o 
  -5   2  21       49.63       53.70     13.06 o 
  -4   2  21        0.02       -4.56     11.61 o 
  -3   2  21       73.49       75.68     13.48 o 
  -2   2  21       26.13       60.96     12.44 o 
  -1   2  21        2.54       13.89     12.44 o 
   0   2  21        1.58      -12.86     12.86 o 
   1   2  21       21.86       16.79     12.86 o 
   2   2  21       73.12       94.13     13.68 o 
   3   2  21        0.02       20.94     11.61 o 
   4   2  21        8.47        0.41     12.23 o 
  -4   3  21        3.96       19.08     11.40 o 
  -3   3  21        2.88        8.50     12.03 o 
  -2   3  21        0.00        9.54     11.40 o 
  -1   3  21       10.91       17.42     11.82 o 
   0   3  21        0.31       -4.98     12.44 o 
  -4   0  22        1.29       15.14     12.65 o 
  -3   0  22       17.11       13.48     13.06 o 
  -2   0  22      146.43      176.24     14.93 o 
  -1   0  22       52.16       46.65     14.51 o 
   0   0  22       27.21       27.99     12.86 o 
  -2   1  22        3.79       18.04     12.03 o 
                                                 
